# Supplementary material for: The burden of disease and injury in Iran 2003
Source: Popul Health Metr. 2009 Jun 15;7:9. doi: 10.1186/1478-7954-7-9 (PMC2711041; doi:10.1186/1478-7954-7-9)
Supplement: Additional file 1 — Mortality rates in 100'000 population by age, sex, and cause; Iran, 2003. Detailed tabulations of deaths, YLL, YLD, and DALYs for the 213 causes included in Iranian National Burden of Disease study, classified by GBD and ICD groups, age, and gender. [file 1478-7954-7-9-S1.xls]

## Sheet: Mortality
Mortality rates in 100'000 population by age, sex, and cause; Iran , 2003
MAIN GROUPS AND SUBGROUPS		Sex	Male	Male	Male	Male	Male	Male	Male	Male	Male	Male	Male	Male	Male	Male	Male	Male	Male	Male	Male	Male	Male	Male	Female	Female	Female	Female	Female	Female	Female	Female	Female	Female	Female	Female	Female	Female	Female	Female	Female	Female	Female	Female	Female	Female	Both	Both	Both
No.	Rows with red background show garbage codes after correction.	Age groups	0_1	1_4	0_5	5_9	10_14	15-19	20_24	25_29	30_34	35_39	40_45	45_49	50_54	55_59	60_64	65_69	70_74	75_79	80_84	85_89	90+	Total	0_1	1_4	0_5	5_9	10_14	15-19	20_24	25_29	30_34	35_39	40_45	45_49	50_54	55_59	60_64	65_69	70_74	75_79	80_84	85_89	90+	Total	0_1	1_4	0_5
ICD-10 Chapter	Total (without the Bam Earthquake of 2003)	ICD-10 Code	1930.66	95.7443	475.539	56.5885	49.1385	136.274	255.703	237.316	239.154	247.782	337.349	468.367	776.398	834.334	1042.26	1852.84	3544.66	6126.15	13856.9	13891.6	15103.7	512.707	1563.74	82.9039	404.903	42.8281	35.0547	60.429	82.8404	81.2177	79.1263	100.123	139.23	219.378	392.373	583.747	914.01	1566.99	2935.66	5507.38	13384	12553.5	11949.8	361.568	1749.31	89.4439	441.349
	Total with the Bam Earthquake of 2003		2007.16	147.467	534.707	109.705	97.8938	185.237	303.132	282.568	288.354	304.423	379.31	519.185	814.527	878.802	1104.67	1912.94	3603.57	6181.73	13951	13963.7	15183	563.304	1639.03	138.317	468.827	104.539	91.8881	151.743	172.685	148.575	132.116	162.038	186.943	281.367	441.187	651.288	1002.03	1651.68	3012.76	5587.64	13503.5	12636.3	12026.5	430.289	1825.22	142.977	502.819
1	Infectious and parasitic diseases	A00-B99	48.542	5.8605	14.8616	1.05007	1.16104	0.868334	2.34252	3.85351	2.95266	3.91443	4.87476	7.78303	11.702	11.3827	13.8938	21.0228	37.2953	57.4796	149.284	92.4617	181.445	6.80298	40.0629	5.52338	13.3107	1.73068	1.26995	1.23456	1.50367	1.39846	1.46303	1.95924	2.30209	3.91484	6.63372	6.7276	8.50609	12.8559	24.3704	34.9415	135.348	92.1564	127.24	4.77578	44.3513	5.69509	14.1109
1	Cholera	A00	0	0	0	0	0	0	0	0	0	0	0	0	0	0	0	0	0	0	0	0	0	0	12.286	2.184	4.50544	0.488142	0.105829	0.100099	0.0455657	0.233077	0	0	0.255788	0	0	0.181827	0.405052	1.14009	1.99034	5.33052	7.51553	9.20019	5.30818	0.646161	6.07229	1.07162	2.18075
2	Typhoid fever	A01	0.259583	0.0647591	0.107591	0.0420026	0	0	0.0459317	0	0	0	0	0.103774	0.153973	0	0.502184	0	0	0.840852	0	0	0	0.0488259	4.27338	0.548544	1.38471	0.0443765	0.105829	0.200199	0.182263	0	0.266006	0.156739	0.170526	0	0.398023	0.909135	1.41768	2.11247	2.45762	5.52069	15.4513	9.21736	21.059	0.52277	2.24339	0.302137	0.725751
3	Other intestinal infectious diseases	A02-A08	6.48957	0.196542	1.49303	0.0840053	0.0322511	0.0964816	0.0918635	0.217099	0.0656148	0.150555	0.427611	0.415095	0.923841	0.71142	0.502184	1.94735	1.11429	5.46554	11.9634	18.4923	16.7552	0.501438	3.20504	0.273125	0.919059	0.221883	0.246935	0.400398	0.31896	0.174808	0.332507	0.548587	0.767365	1.73993	1.99012	1.63644	0.607578	1.87775	4.30084	2.50941	8.58405	18.4347	0	0.712264	4.8662	0.234119	1.21521
4	Other diarrheal diseases	A09	15.3154	2.8968	5.57048	0.210013	0.225757	0.0321605	0	0	0.13123	0	0.171044	0.103774	0.46192	0	1.00437	0.973675	2.50715	2.52256	4.48627	9.24617	10.8815	0.707293	0.267086	0.0677137	0.115428	0	0.0352765	0.0333665	0.0455657	0	0	0	0	0	0.132674	0	0	0.234719	0	0	0	0	0	0.0322853	7.87783	1.50866	2.93009
5	Respiratory Tuberculosis	A15-A16	0.259583	0.13117	0.163464	0.126008	0.0322511	0.0964816	0.229659	0.705573	0.459303	0.451665	0.427611	1.03774	2.00165	1.42284	3.1805	4.28417	10.0286	19.76	38.881	18.4923	48.534	1.14407	0.534173	0.0676515	0.172297	0.088753	0.141106	0.133466	0.182263	0.174808	0.0665014	0.470218	0.170526	0.652473	1.59209	1.27279	2.22779	3.52078	5.22244	11.0414	37.7698	18.4347	18.9006	0.756382	0.395298	0.100004	0.16774
6	Other tuberculous infections	A17-A19	0.519166	0	0.106214	0.0420026	0	0.064321	0.0459317	0.162825	0.13123	0.0752775	0.171044	0	0.153973	0.533565	0.836973	0.38947	1.11429	2.52256	2.99085	4.62309	0	0.173926	0	0.13697	0.118341	0.0443765	0	0	0	0	0.0665014	0	0.170526	0.108745	0.398023	0	0.405052	0.234719	0.307203	0	0	4.60868	0	0.0714302	0.26257	0.0672066	0.112084
7	Tetanus	A33-A35	0	0	0	0	0	0	0	0	0	0	0	0	0	0.177855	0	0	0.261931	0.380858	0	0	0	0.0128864	0	0	0	0	0	0	0	0	0	0	0	0	0	0.181827	0	0.228018	0	0	1.25259	0	0	0.0134178	0	0	0
8	Diphtheria	A36	0	0	0	0	0	0	0	0	0	0	0	0	0	0.177855	0	0	0	0	0	0	0	0.00433414	0	0	0	0	0	0	0	0	0	0	0	0	0	0	0	0	0	0	0	0	0	0	0	0	0
9	Meningococcal meningitis	A39	1.5575	0.525385	0.760665	0.0840053	0.0967532	0.0964816	0.459317	0.0542749	0	0.0752775	0.0855221	0.103774	0.307947	0	0	0.380881	0	0.761715	5.72349	0	8.07707	0.217994	3.47212	0.205411	0.917478	0.310636	0.211659	0.0333665	0.0455657	0.233077	0.0665014	0.156739	0.0852628	0.217491	0	0.181827	0.405052	0.228018	0.568668	0	1.25259	0	0	0.221263	2.50379	0.368385	0.836566
10	Septicemia	A40-A41	0	0	0	0	0	0	0	0	0	0	0	0	0	0	0	0	0	0	0	0	0	0			0	0	0	0	0	0	0	0	0	0	0	0	0	0	0	0	0	0	0	0			0
11	Viral hepatitis	B15-B19	5.45124	0.262486	1.33609	0.0420026	0.193506	0.064321	0.413386	0.922673	0.852992	1.12916	1.62492	3.11321	5.2351	5.15779	3.34789	5.06311	8.63573	6.30639	11.9634	4.62309	15.8894	1.37044	0	0	0	0	0	0	0	0	0	0	0	0	0	0	0	0	0	0	0	0	0	0	2.75699	0.133692	0.689385
12	Fascioliasis	B66.3	0	0	0	0	0	0	0	0	0	0	0	0	0	0	0	0	0	0	0	0	0	0	0	0	0	0	0	0	0	0	0	0	0	0	0	0	0	0	0	0	0	0	0	0	0	0	0
13	Hydatid cyst (Echinococcosis)	B67	0	0	0	0	0	0	0	0	0	0.0752775	0	0.103774	0	0	0	0.584205	0	0.420426	0	0	0	0.0268537	0	0	0	0	0	0	0	0.0582694	0.0665014	0	0	0	0	0	0	0	0.307203	0.501881	0	0	0	0.0193036	0	0	0
14	Whooping cough	A37	0	0	0	0	0	0	0	0	0	0	0	0	0	0	0	0	0	0	0	0	0	0	0	0	0	0	0	0	0	0	0	0	0	0	0	0	0.202526	0	0	0	0	0	0	0.00446652	0	0	0
15	Poliomyelitis	A80	0	0	0	0	0	0	0	0	0	0	0	0	0	0	0	0	0	0	0	0	0	0	0	0	0	0	0	0	0	0	0	0	0	0	0	0	0	0	0	0	0	0	0	0	0	0	0
16	Measles	B05	0.259583	0	0.0531071	0.0420026	0.0322511	0.064321	0	0	0	0.0752775	0	0	0	0	0	0	0	0	0	0	0	0.0264464	0	0.133799	0.115602	0	0	0	0	0	0	0	0	0.108745	0	0	0	0	0	0	0	0	0	0.0137513	0.131285	0.065651	0.0833562
17	Rabies	A82	0	0	0	0	0	0	0	0	0	0	0	0	0	0	0	0	0	0	0	0	0	0	0	0	0	0	0	0	0	0	0	0	0	0	0	0	0	0	0	0	0	0	0	0	0	0	0
18	Leishmaniasis	B55	0.259583	0.0658913	0.108543	0	0	0	0	0	0	0	0	0	0	0	0	0	0	0	0	0	0	0.00882116	0	0	0	0	0	0	0	0	0	0	0	0	0	0	0	0	0	0	0	0	0	0	0.131285	0.0335605	0.0560055
19	Malaria	B50-B54	0.259583	0.0665565	0.109103	0	0.0322511	0	0	0	0	0	0	0	0	0	0	0	0	0	0	0	0	0.0132988	0	0.0676515	0.0584506	0	0	0	0.136697	0.0582694	0	0	0	0	0.265349	0	0	0	0	0	0	0	0	0.0322477	0.131285	0.0670938	0.0845859
20	AIDS	B20-B24	0	0	0	0	0	0	0.27559	0.597023	0.590533	1.05389	0.940744	0.622642	0.46192	0.177855	0.167395	0	0.261931	0	0	0	20.1927	0.310669	0	0	0	0	0	0	0	0	0.0665014	0.156739	0.0852628	0	0.132674	0.363654	0	0.228018	0	0	0	0	0	0.0368157	0	0	0
21	STD	A50-A64	0	0	0	0	0	0	0	0	0	0	0	0	0	0	0	0	0	0	0	0	0	0	0	0	0	0	0	0	0	0.0582694	0	0	0	0	0	0	0	0	0	0	0	0	4.89628	0.0135388	0	0	0
22	Arthropod-borne viral fevers and viral hemorrhagic fevers	A90-A99	0	0.0665565	0.0559959	0	0	0	0	0.10855	0	0.0752775	0	0	0.153973	0.35571	0	0	0	0	0	0	4.97553	0.0380336	0	0	0	0.0443765	0	0.0333665	0.0455657	0	0.0665014	0	0	0	0	0	0	0	0	0	0	0	0	0.0186284	0	0.0338993	0.0288924
23	Anthrax	A21	0	0	0	0	0	0	0	0	0	0	0	0	0	0	0	0	0	0	0	0	0	0	0	0	0	0	0	0	0	0	0	0	0	0	0	0	0	0	0	0	0	0	0	0	0	0	0
24	Other infectious and parasitic diseases	Other AXX and BXX	17.9112	1.58435	4.99735	0.378024	0.516017	0.353766	0.78084	1.0855	0.721763	0.752775	1.02627	2.17925	1.84768	2.66782	4.35226	7.39993	13.3714	18.4987	73.2757	36.9847	56.1393	2.19765	16.0252	1.83851	5.00386	0.488142	0.423317	0.300298	0.501222	0.407886	0.46551	0.470218	0.596839	1.08745	1.72477	2.0001	2.83536	3.05134	9.21608	10.0376	63.522	32.2608	77.0764	1.66105	16.979	1.70906	5.0005
2	Neoplasms	C00-D48	11.8771	5.61301	7.15227	4.69276	4.58971	7.81567	11.001	9.94762	15.3286	20.8954	35.2567	60.491	126.137	143.776	188.89	347.896	574.561	896.795	1653.23	1328.45	1106	60.1562	8.81385	3.98415	5.32076	3.47214	4.63082	6.89995	8.20864	11.2818	13.943	21.8397	34.8088	56.081	85.7263	122.073	162.333	224.815	343.534	492.276	924.957	667.936	554.51	40.2492	10.3631	4.81378	6.26577
25	Oropharyngeal cancers	C00-C14	0.282787	0.0665565	0.11385	0.0861057	0.0679957	0	0.098223	0.224805	0.214887	0.081305	0.274016	0.873516	0.816949	1.11888	1.74092	2.85663	4.92067	7.39714	9.24454	4.79583	10.1863	0.505682	0	0	0	0	0.0370466	0.0711335	0.0480038	0.0623301	0.211258	0	0.366408	0.923144	0.425089	1.36285	2.14159	1.47905	2.54942	1.5795	7.14252	4.77097	19.0244	0.345553	0.143021	0.0338993	0.0587438
26	Esophageal cancer	C15	0	0	0	0.0430529	0	0.0679624	0.245557	0.112403	0.429774	0.48783	1.46142	2.83893	6.04542	7.45917	11.8382	23.2611	33.2869	50.9098	90.9047	95.9166	55.2996	3.1468	0	0	0	0	0	0.177834	0.144011	0.12466	0.352097	0.977899	0.641215	3.80797	4.95937	7.78773	14.3487	20.2137	27.0876	35.2754	96.4241	47.7097	49.1246	2.68762	0	0	0
27	Gastric cancer	C16	0	0	0	0.0861057	0.101994	0.441755	0.687561	1.01162	1.86235	2.27654	7.5811	12.2292	30.7173	35.4311	54.3167	96.5132	171.355	232.792	412.923	287.75	258.31	14.4271	0.534173	0.138169	0.233224	0	0.0740931	0.355667	0.624049	0.498641	1.26755	2.03729	4.85491	8.1929	17.4286	26.0889	42.4035	62.6131	85.0868	134.257	248.203	124.045	162.946	8.46058	0.264012	0.067795	0.112886
28	Cancer of colon, rectum and anus	C18-C21	0.565575	0.0702562	0.174817	0.0430529	0.0679957	0.271849	0.392892	0.618214	1.43258	1.54479	2.8315	4.80434	8.98643	7.83213	10.4455	17.7519	38.497	63.5284	97.0677	115.1	45.1133	3.73887	0	0.141281	0.122066	0	0.11114	0.1067	0.528041	0.623301	0.492935	0.896407	1.92364	1.84629	5.95125	7.00896	9.20885	12.3254	23.9008	34.7489	51.7833	66.7936	24.1714	2.28936	0.286042	0.105106	0.149284
29	Liver and intrahepatic bile ducts cancer	C22	0	0	0	0.258317	0.237985	0.271849	0.442003	0.674415	0.931176	1.54479	3.47087	5.35028	10.7837	11.9347	16.8869	33.8714	52.9696	79.6281	126.342	81.5291	112.783	5.05575	0.267086	0.0718137	0.11897	0.0978069	0.370466	0.142267	0.576045	0.872622	0.563355	0.896407	2.10685	5.30808	8.64348	10.9028	16.9186	24.4043	40.1533	58.9678	119.637	62.0227	23.3897	3.85212	0.132006	0.0352367	0.0575846
30	Cancer of pancreas	C25	0	0	0	0	0	0.0339812	0.0491115	0.0562013	0.0716289	0.48783	0.456693	1.20108	2.45085	2.61071	3.48184	4.89708	8.68354	12.6187	26.1929	19.1833	28.7418	0.904008	0	0	0	0	0	0.0355667	0	0	0.0704193	0.244475	0.183204	0	1.27527	2.9204	1.71327	4.68366	7.0109	8.95048	17.8563	9.54195	0	0.558346	0	0	0
31	Laryngeal cancer	C32	0	0.0647591	0.0544837	0.129159	0	0.0339812	0.196446	0.168604	0.214887	0.81305	1.73543	2.83893	5.06508	6.89973	8.00822	14.2831	17.946	26.1076	67.7933	38.3667	65.4859	2.15397	0	0.0712693	0.0615763	0	0	0.0711335	0.240019	0.0623301	0.352097	0.488949	1.28243	1.50011	2.12544	3.69917	3.21239	5.42318	11.1537	13.689	10.7138	28.6258	5.14698	0.97599	0	0.0679534	0.0579167
32	Cancer of trachea, bronchus and lung	C33-C34	0.565575	0	0.115709	0.0430529	0	0.237868	0.687561	0.730616	1.28932	2.27654	4.65827	8.18921	18.7898	20.5127	30.1179	56.1123	85.0987	139.24	249.603	153.467	113.508	8.31662	0	0.141281	0.122066	0.0978069	0.296373	0.426801	0.38403	0.685632	0.492935	1.62983	1.92364	4.50033	7.7933	9.15058	19.4885	28.1019	38.2413	61.6003	101.781	85.8775	46.7793	3.91109	0.286042	0.0693219	0.118786
33	Malignant neoplasms of skin	C43	0	0	0	0	0.0679957	0.0679624	0.245557	0.393409	0.501403	0.32522	0.182677	0.655137	1.47051	2.61071	1.74092	3.26472	6.36793	16.5348	29.2744	62.3458	36.7441	0.925157	0	0.0712693	0.0615763	0.0489034	0	0.0711335	0.192015	0.18699	0.352097	0.162983	0.45801	1.15393	0.850178	1.55755	1.0708	2.71159	4.1428	4.73849	10.7138	28.6258	14.6592	0.526983	0	0.0349695	0.0298045
34	Breast cancer	C50	0	0	0	0	0	0	0	0.0562013	0.143258	0	0.0913386	0.327568	0.326779	0.372959	0.174092	0.204045	0.868354	1.7405	1.54076	0	0	0.100443	0	0	0	0	0	0.0355667	0	0.872622	2.39426	4.56353	7.96938	9.34683	11.0523	12.071	10.4938	11.0929	17.2086	22.1129	24.9988	23.8549	42.4141	3.16504	0	0	0
35	Cancer of cervix	C53	0	0	0	0	0	0	0	0	0	0	0	0	0	0	0	0	0	0	0	0	0	0	0	0	0	0	0	0.142267	0.0480038	0.311651	0.281677	0.814916	1.00762	1.84629	3.25902	2.9204	3.21239	3.20461	5.41751	4.73849	19.6419	14.3129	5.14698	0.801571	0	0	0
36	Cancer of other and unspecified parts of uterus	C54-C55	0	0	0	0	0	0	0	0	0	0	0	0	0	0	0	0	0	0	0	0	0	0	0	0	0	0	0	0	0.0960075	0.249321	0.281677	0.488949	0.641215	1.38472	1.27527	1.55755	2.78407	2.46508	3.18677	7.89748	10.7138	4.77097	5.14698	0.548378	0	0	0
37	Ovarian cancer	C56	0	0	0	0	0	0	0	0	0	0	0	0	0	0	0	0	0	0	0	0	0	0	0	0	0	0	0.11114	0	0.0480038	0.18699	0.211258	0.651933	0.45801	1.03854	1.98375	2.7257	1.28496	2.46508	3.50545	3.68549	3.57126	9.54195	5.14698	0.497793	0	0	0
38	Cancer of prostate	C61	0	0	0	0.0430529	0	0	0.147334	0.112403	0.214887	0.16261	0.548032	0.764326	2.61424	5.03494	7.66004	18.5681	41.3915	88.7657	203.38	211.017	153.895	3.85835	0	0	0	0	0	0	0	0	0	0	0	0	0	0	0	0	0	0	0	0	0	0	0	0	0
39	Cancer of bladder	C67	0	0	0	0	0	0.0339812	0	0	0.143258	0.081305	0.456693	0.545947	2.61424	2.42423	3.30774	11.2225	18.5249	23.9319	55.4673	71.9375	46.2053	1.47748	0	0	0	0	0	0	0	0	0.0704193	0.0814916	0.0916021	0.115393	1.13357	0.973466	0.856637	2.71159	6.05487	6.84448	19.6419	4.77097	23.3897	0.438138	0	0	0
40	Neoplasm of kidney	C64	0.282787	0.264787	0.280628	0.172211	0.0339979	0	0	0	0.0716289	0	0.182677	0.436758	1.30712	1.49183	1.39273	2.24449	3.76287	10.443	18.4891	0	6.18518	0.495323	0.534173	0.074381	0.178112	0.0978069	0	0.0711335	0.0480038	0.0623301	0	0.244475	0.0916021	0.230786	0.708482	0.973466	1.71327	1.47905	5.09884	3.68549	12.4994	0	0	0.350535	0.407033	0.171361	0.231007
41	Multiple myeloma	C90	0.565575	0	0.115709	0.0430529	0.0339979	0.203887	0.34378	0.168604	0	0.243915	0.274016	0.218379	1.14373	1.30536	0.870459	1.02022	1.44726	5.65664	7.70379	4.79583	0	0.364034	0	0	0	0	0.11114	0.142267	0.0480038	0	0.140839	0.0814916	0.366408	0.115393	0.283393	1.36285	0.214159	0.986033	1.59339	1.5795	5.35689	14.3129	0	0.227852	0.286042	0	0.0597027
42	Leukemia	C91-C95	3.39345	2.37207	2.68995	1.72211	2.54984	3.26219	3.38869	2.41665	3.08004	2.92698	3.10551	5.56866	9.63999	9.8834	9.57505	17.5479	27.4979	40.9019	97.0677	81.5291	56.3917	5.12955	2.40378	1.63158	1.92199	1.4182	1.6671	2.4541	2.5922	2.55554	2.04216	2.52624	3.84729	4.61572	4.10919	8.17711	7.92389	10.1068	20.0767	20.5334	53.5689	42.9388	43.1958	3.60506	2.90431	2.00874	2.31823
43	Hodgkin and lymphoma	C81-C83	0.565575	0.131316	0.226188	0.0861057	0.271983	0.339812	0.687561	0.505811	0.214887	0.894355	0.822047	1.74703	1.96068	2.98367	3.48184	4.0809	5.21012	10.0079	4.62227	9.59166	10.1863	0.957848	0.267086	0	0.0569233	0.0978069	0.148186	0.177834	0.528041	0.623301	0.422516	0.488949	0.274806	0.576965	0.283393	1.55755	2.56991	2.46508	2.23074	9.47698	5.35689	9.54195	8.73046	0.59474	0.418048	0.0668832	0.14426
44	Cancer of meninges, brain and other parts of central nervous system	C70-C72	2.82787	1.57046	1.89981	1.20548	0.679957	1.18934	1.62068	1.74224	2.79353	4.39047	3.65354	6.44218	11.6007	11.9347	12.0123	20.6085	26.0506	33.0696	55.4673	43.1625	54.5746	4.29533	2.40378	1.00622	1.38168	0.831358	1.07435	1.52937	1.20009	1.80757	2.46468	2.68922	2.93127	4.61572	6.94312	8.37181	10.9221	10.8464	17.5272	20.0069	35.7126	23.8549	47.5611	3.13398	2.61827	1.2936	1.64902
45	Other malignancies	Other malignancies	2.2623	0.870981	1.19562	0.60274	0.47597	1.15536	1.47334	0.843019	1.50421	2.11393	3.01417	4.47677	8.82304	11.0023	10.2714	17.9559	26.919	50.9098	95.5269	47.9583	47.2974	3.86308	2.13669	0.498716	0.886275	0.635745	0.555699	0.818035	0.720056	1.12194	1.33797	1.79281	3.11447	3.92336	4.81767	9.73466	8.78053	14.051	20.714	34.7489	55.3546	52.4807	28.5366	2.90293	2.20022	0.688323	1.04589
46	Benign neoplasms	D10-D36	0.565575	0.201826	0.285511	0.129159	0	0.203887	0.294669	0.112403	0.214887	0.243915	0.456693	0.982705	0.980338	0.932396	1.56683	1.63236	3.76287	2.61076	4.62227	0	5.09315	0.440797	0.267086	0.138169	0.176301	0.14671	0.0740931	0.0711335	0.144011	0.373981	0.140839	0.0814916	0.274806	1.03854	0.425089	1.16816	1.0708	0.986033	1.59339	3.15899	14.285	9.54195	0	0.375567	0.418048	0.170591	0.23265
47	Other tumors	Malignancies of undetermined type			0	0	0	0	0	0	0	0	0	0	0	0	0	0	0	0	0	0	0	0			0	0	0	0	0	0	0	0	0	0	0	0	0	0	0	0	0	0	0	0			0
3	Diseases of blood and blood– forming organs and immune mechanisms	D50-D89	14.0175	1.77408	4.36037	0.882055	0.999783	1.31858	1.74541	1.19405	0.656148	0.752775	0.513133	0.83019	1.69371	2.31211	2.00874	4.47461	8.02866	15.897	25.0715	27.7385	35.8173	1.93261	12.0189	1.8402	4.15147	0.621271	1.26995	1.20119	1.04801	0.87404	0.532011	0.626957	0.511577	0.978709	0.796047	1.63644	2.02526	3.7555	5.81398	14.3239	30.9026	21.5014	32.2193	1.67548	13.0297	1.80652	4.25926
48	Anemia	D50-D64	2.85541	0.458736	0.970126	0.0840053	0.161255	0.064321	0.321522	0.271374	0.0656148	0.225833	0.0855221	0.311321	0.307947	0.71142	0.836973	0.77894	3.34286	6.30639	8.97254	18.4923	16.7552	0.480624	3.73921	0.339211	1.09	0.13313	0.141106	0.266932	0.273394	0.174808	0.199504	0.313478	0.426314	0.108745	0.398023	0.363654	1.01263	1.17359	1.84322	4.01505	15.4513	4.60868	13.3199	0.482673	3.29222	0.400089	1.02815
49	Favism	D55	0	0.13065	0.10992	0.0420026	0	0	0	0	0	0	0	0	0.153973	0.177855	0	0	0	0	0	0	0	0.0221023	0	0	0	0	0.0352765	0	0	0	0	0	0	0.108745	0	0	0	0	0	0.44421	0	3.06673	0	0.0183243	0	0.0665444	0.0567158
50	Thalassemia	D56	1.5575	0.4639	0.708935	0.420026	0.645021	1.02914	1.05643	0.597023	0.13123	0.225833	0.0855221	0	0.153973	0	0.167395	0	0	0.380858	0	0	0	0.522116	1.06835	0.681678	0.81666	0.310636	0.917188	0.500497	0.546788	0.407886	0	0.156739	0	0	0	0.181827	0	0	0	1.33263	0	0	2.78981	0.410515	1.31574	0.570756	0.761076
51	Hemophilia	D66-D68	0.778749	0.0647591	0.213805	0	0.0322511	0.0321605	0.0459317	0	0	0	0	0	0	0.35571	0.334789	0.19044	0.785793	0.380858	1.1447	0	4.03854	0.0791137	0	0.0668996	0.057801	0	0	0	0	0	0	0	0	0	0	0.181827	0.405052	0	0.284334	0	0	0	2.78981	0.0275213	0.393855	0.0658094	0.138295
52	Other diseases of blood and blood -forming organs and immune system	Other Ds	8.82582	0.656036	2.35758	0.336021	0.161255	0.192963	0.321522	0.325649	0.459303	0.30111	0.342089	0.518869	1.07781	1.06713	0.669579	3.50523	3.90001	8.82894	14.9542	9.24617	15.0236	0.828658	7.21133	0.752414	2.18701	0.177506	0.176382	0.433764	0.227828	0.291347	0.332507	0.156739	0.0852628	0.761218	0.398023	0.909135	0.607578	2.58191	3.68643	8.53198	15.4513	13.826	13.3199	0.736445	8.02786	0.703325	2.27502
4	Endocrine, nutritional and metabolic diseases	E00-E90	16.3537	1.18231	4.34046	0.294018	0.354762	0.385926	0.918635	0.597023	1.24668	1.73138	3.16432	6.95284	11.856	19.7419	22.7657	43.6207	71.0358	102.164	225.809	226.531	191.725	7.38645	16.2923	1.98232	5.18504	0.532518	0.49387	0.533864	0.683485	0.699232	1.33003	1.88087	2.30209	6.74222	13.9308	23.4557	36.0496	63.1393	98.9192	170.64	312.459	244.26	180.793	9.5199	16.3233	1.57485	4.74926
53	Diabetes mellitus	E10-E14	1.29791	0.0658913	0.320972	0.126008	0.129004	0.353766	0.688976	0.488474	1.04984	1.43027	2.82223	6.53774	10.9321	18.1412	21.4265	40.5049	67.4144	92.0733	200.387	198.793	169.962	6.40281	0.534173	0.135365	0.230802	0.177506	0.352765	0.367031	0.546788	0.640963	1.13052	1.56739	1.79052	5.54602	12.7367	21.4556	34.0244	61.731	95.8472	158.595	290.141	225.825	172.369	8.46239	0.920438	0.0999799	0.277327
54	Malnutrition	E40-E46	7.78749	0.3954	1.92587	0.0840053	0.161255	0	0.0459317	0	0	0.0752775	0.0855221	0	0.46192	0.35571	0.167395	0	0.557144	1.6817	7.47712	13.8693	15.8894	0.323895	9.88219	1.09696	3.05394	0.221883	0.0352765	0	0	0	0	0	0.0852628	0.217491	0	0.363654	0.405052	0	1.22881	2.00753	3.43362	4.60868	8.42359	0.376576	8.82279	0.739635	2.47189
55	Other endocrine, metabolic and nutritional diseases	Other Es	7.26832	0.721023	2.09362	0.0840053	0.0645021	0.0321605	0.183727	0.10855	0.196844	0.225833	0.256566	0.415095	0.46192	1.24498	1.17176	3.11576	3.06429	8.40852	17.9451	13.8693	5.87367	0.659751	5.8759	0.749995	1.90031	0.13313	0.105829	0.166832	0.136697	0.0582694	0.199504	0.313478	0.426314	0.978709	1.19407	1.63644	1.62021	1.40831	1.84322	10.0376	18.8849	13.826	0	0.680933	6.58012	0.735239	2.00005
5	Mental and behavioral disorders	F00-F99	0.519166	0.129373	0.215059	0.504032	0.387013	1.12562	6.20078	13.1345	15.2226	16.4858	16.9334	20.9623	16.1672	8.53704	8.53713	8.17887	15.0429	45.8264	230.295	272.762	1054.41	10.3274	0.534173	0.473723	0.523142	0.443765	0.211659	0.266932	0.729051	0.990579	0.93102	1.17554	1.79052	1.63118	1.0614	1.45462	2.83536	5.39853	14.4385	41.1543	236.92	285.738	440.03	3.55698	0.526583	0.298334	0.364179
56	Dementia	F00-F03	0	0	0	0.0420026	0.0322511	0	0	0	0	0	0	0	0.153973	0.35571	0.836973	1.75262	6.68572	27.7481	201.882	263.516	638.242	2.49999	0	0	0	0.0443765	0	0	0	0	0	0	0	0	0	0	0.607578	1.64303	8.29447	30.1129	212.884	267.303	407.125	2.37584	0	0	0
57	Psychoactive substance abuse	F09-F10	0	0.129373	0.108845	0.0420026	0	0.482408	5.6496	12.3204	14.6977	15.5824	15.6506	19.717	13.7036	6.58063	5.85881	3.69997	3.06429	6.72681	11.9634	0	404.417	6.78836	0.267086	0	0.0569233	0	0.0352765	0	0.273394	0.174808	0.46551	0.862066	0.596839	0.652473	0.663372	0.545481	0.202526	0.938875	1.84322	2.00753	1.71681	4.60868	14.0044	0.342591	0.132006	0.0658936	0.0837135
58	Schizophrenia	F20-F21	0	0	0	0	0.0322511	0	0.27559	0	0.196844	0	0.256566	0.207547	0.307947	0.533565	0.167395	0.194735	1.11429	1.6817	2.99085	0	11.7473	0.162054	0	0	0	0.0443765	0	0	0	0.0582694	0	0.156739	0.341051	0.108745	0	0.363654	0.405052	0.469437	0.614405	2.00753	12.0177	0	4.89628	0.150636	0	0	0
59	Mental retardation	F70-F79			0	0	0	0	0	0	0	0	0	0	0	0	0	0	0	0	0	0	0	0			0	0	0	0	0	0	0	0	0	0	0	0	0	0	0	0	0	0	0	0			0
60	Other mental and behavioral disorders	Other Fs	0.519166	0	0.106214	0.420026	0.322511	0.64321	0.27559	0.814123	0.328074	0.90333	1.02627	1.03774	2.00165	1.06713	1.67395	2.53156	4.17858	9.6698	13.4588	9.24617	0	0.877035	0.267086	0.473723	0.466218	0.355012	0.176382	0.266932	0.455657	0.757502	0.46551	0.156739	0.852628	0.869964	0.398023	0.545481	1.62021	2.34719	3.68643	7.02634	10.3009	13.826	14.0044	0.68791	0.394577	0.232441	0.280466
6	Diseases of the nervous system	G00-G99	26.737	4.60079	9.34081	1.80611	1.67706	2.34772	2.80184	3.47359	2.75582	3.38749	3.76297	5.81133	6.9288	6.04707	9.3741	13.8262	32.0358	46.6673	139.074	138.693	199.331	5.8286	25.1061	3.0718	8.00482	2.30758	1.37578	2.30229	2.55168	1.74808	2.66006	2.03761	1.53473	3.47986	4.24558	6.36395	7.49346	12.4401	21.5042	40.6524	140.778	152.086	93.8187	4.68049	25.931	3.85057	8.69416
61	Meningitis and Encephalitis and Abscess	G00-G07	10.9025	1.12193	3.17441	0.420026	0.419264	0.289445	0.643044	0.488474	0.524918	0.451665	0.342089	0.415095	1.38576	0.889275	0.669579	0.77894	2.50715	4.62469	5.98169	13.8693	16.7552	0.854498	11.2176	0.887817	3.15785	0.266259	0.282212	0.233565	0.31896	0.174808	0.332507	0.156739	0.426314	0.652473	0.265349	1.09096	0.810104	2.34719	1.84322	2.50941	13.7345	4.60868	4.89628	0.69822	11.0582	1.00706	3.16639
62	Alzheimer disease	G30	0.259583	0	0.0531071	0.0420026	0	0	0.0459317	0	0.196844	0.0752775	0	0	0.46192	0.889275	0.669579	2.33682	6.68572	15.9762	47.8535	46.2309	50.2656	0.735866	0.267086	0	0.0569233	0.088753	0	0	0.0455657	0.116539	0.0665014	0	0.0852628	0.108745	0.265349	0.363654	0.607578	1.64303	4.60804	14.5546	53.2211	69.1302	47.5938	0.703199	0.263291	0	0.0549542
63	Multiple sclerosis	G35	0	0.0658913	0.0554363	0	0	0	0.0459317	0.0542749	0.262459	0.376388	0.171044	0.83019	0.153973	0.35571	0.669579	1.16841	0.835715	0.420426	2.99085	9.24617	0	0.197641	0	0.0692559	0.0598368	0	0	0.066733	0.31896	0.174808	0.266006	0.470218	0.341051	0.543727	0.265349	0.727308	0.202526	0.469437	0.614405	2.50941	1.71681	9.21736	0	0.244608	0	0.0675422	0.0575662
64	Epilepsy	G40-G41	2.85541	1.38265	1.74744	0.420026	0.451515	0.707531	0.78084	1.41115	0.656148	0.752775	1.11179	0.83019	1.53973	0.71142	1.17176	0.973675	1.11429	2.52256	5.98169	9.24617	0	0.916561	3.47212	0.54625	1.21196	0.488142	0.317488	0.56723	0.865748	0.524424	0.93102	0.470218	0.255788	1.08745	1.19407	0.545481	1.01263	1.17359	1.84322	0.501881	5.15043	13.826	4.89628	0.734193	3.16022	0.972255	1.48825
65	Other nervous system diseases	Other Gs	12.7196	2.03032	4.31042	0.924058	0.806277	1.35074	1.28609	1.5197	1.11545	1.73138	2.13805	3.73585	3.38742	3.20139	6.1936	8.56834	20.8929	23.1234	76.2666	60.1001	132.31	3.12403	10.1493	1.56848	3.51825	1.46442	0.776082	1.43476	1.00244	0.757502	1.06402	0.940435	0.426314	1.08745	2.25547	3.63654	4.86062	6.80684	12.5953	20.5771	66.9556	55.3042	36.4323	2.30027	11.4492	1.80371	3.92699
9	Diseases of the circulatory system	I00-I99	55.0089	5.39529	15.7933	5.90671	3.34302	7.48057	13.8149	15.89	28.4357	45.6023	94.1247	174.887	350.686	419.365	550.42	1031.44	2100.05	3789.02	8680.29	9136.24	8542.41	214.251	42.1469	7.35516	15.3375	5.40791	3.55052	6.22974	10.1302	11.9695	13.7913	23.3812	46.5729	87.4075	191.361	307.88	532.139	996.167	1977.14	3876.44	9347.32	8979.15	8271.58	190.944	48.6519	6.35693	15.5727
66	Cardiac rheumatic diseases	I00-I07	0	0.0732231	0.0616047	0.093019	0.10029	0.349559	0.239842	0.225391	0.135408	0.699183	0.264395	0.95916	1.42813	1.28471	1.02978	3.60224	5.44276	9.49522	16.8698	28.5805	11.0434	0.716534	0.896743	0	0.19112	0.0974398	0.159574	0.18005	0.376936	0.313336	0.136548	0.246118	0.529237	1.12784	2.18075	1.1216	1.25307	3.88464	5.69781	8.28409	15.8399	23.7418	14.3511	0.732689	0.443211	0.0372949	0.124294
67	Other valvular diseases	I08-I09	4.88968	0.290595	1.24485	0.186038	0.10029	0.384515	0.383748	0.281738	0.338521	0.077687	0.440659	0.95916	1.7455	1.83529	2.57446	4.40274	6.01568	12.0848	19.9371	19.0537	32.2292	0.978172	3.58697	0.143727	0.888661	0.19488	0.119681	0.18005	0.188468	0	0.477917	0.656314	0.441031	0.338352	2.04446	2.2432	2.71499	4.61301	7.59708	18.6392	21.1199	9.49672	28.7022	0.98748	4.24582	0.218531	1.07244
68	Hypertensive disease	I10-I14	0.305605	0	0.0625226	0.186038	0.10029	0.17478	0.383748	0.281738	0.473929	0.699183	3.26088	6.28783	15.2334	19.8212	27.2893	66.4414	159.272	336.649	687.062	657.352	792.423	14.6898	0.298914	0	0.0637068	0.14616	0.0398935	0.10803	0.612521	0.68934	0.546191	1.31263	3.26363	6.20311	16.9008	25.6099	47.1991	98.8155	195.941	417.311	983.836	987.659	853.801	18.7137	0.302298	0	0.0630958
69	Myocardial infarction	I20-I25	4.58408	0.358281	1.23927	2.55802	1.33721	2.65665	6.28387	8.79023	16.4521	28.1227	63.3667	116.058	227.708	265.751	332.792	612.381	1173.34	2054.85	4579.39	4596.7	4623.69	120.663	0.896743	0.16561	0.334206	2.436	1.43617	2.37666	4.52323	5.01338	7.3053	12.47	23.9921	47.1437	97.5887	160.015	289.878	536.08	1036.05	1911.04	4658.7	4358.99	3864.19	96.0585	2.76163	0.263744	0.801196
70	Other cardiac diseases	I26-I51	24.4484	1.87385	6.57833	1.02321	0.802324	1.53806	1.87077	2.19756	3.45291	4.81659	8.90131	12.6822	26.0238	34.5035	49.0864	75.8473	144.09	259.824	604.246	719.276	569.522	16.707	17.0381	3.52139	6.67375	0.828238	1.03723	1.0803	2.02603	2.06802	1.43375	1.8869	4.76314	7.78209	16.6282	22.9928	36.9657	70.8947	145.927	270.269	617.757	550.81	586.534	14.5237	20.7859	2.68224	6.62451
71	Heart failure	I50			0	0	0	0	0	0	0	0	0	0	0	0	0	0	0	0	0	0	0	0			0	0	0	0	0	0	0	0	0	0	0	0	0	0	0	0	0	0	0	0			0
72	Cerebral vascular diseases	I60-I69	0	0.0646135	0.0543613	0.88368	0.534882	0.94381	2.15858	2.08486	4.67158	6.60339	10.047	23.0198	55.2212	65.7035	97.4863	193.12	476.385	868.381	2197.68	2381.71	1976.21	44.654	0.298914	0.0728388	0.126639	0.682079	0.398935	0.864241	1.41351	2.13069	2.66268	5.0044	9.96731	18.271	42.1158	72.7171	119.877	215.597	458.99	965.615	2456.95	2336.19	2204.37	45.6507	0.147737	0.0686494	0.0893456
73	Other circulatory diseases	Other Is	20.7811	2.73473	6.55234	0.976699	0.367732	1.43319	2.49436	2.02851	2.91128	4.58353	7.84373	14.9203	23.3262	30.4659	40.1616	75.6471	135.496	247.739	575.107	733.567	537.293	15.8432	19.1305	3.4516	7.0594	1.02312	0.359042	1.4404	0.989457	1.75468	1.22893	1.80486	3.61646	6.54146	13.9023	23.1798	34.2507	66.2816	126.935	285.283	593.118	712.254	719.632	14.2773	19.9653	3.08647	6.79777
10	Diseases of the respiratory system	J00-J99	125.379	8.07564	32.445	2.01613	1.25779	1.99395	3.16929	2.98512	4.78988	5.49526	8.38117	14.3208	33.4122	36.2824	58.7555	118.594	278.293	517.124	1321.95	1386.93	1330.26	30.5947	123.127	6.88088	32.1867	1.90819	1.83438	1.96862	2.50611	2.44731	2.99256	3.84011	4.94524	8.48215	19.5031	30.9106	56.9098	87.7848	205.211	422.584	1196.62	1110.69	1096.29	24.5938	124.266	7.48941	32.32
74	Influenza	J10-J11	1.03833	0.0665565	0.268424	0	0.0322511	0	0.0459317	0	0	0	0	0	0	0	0	0.584205	0.557144	1.26128	2.99085	0	11.7473	0.0945263	1.60252	0.0668996	0.399341	0	0.0352765	0	0.0455657	0.0582694	0	0	0	0	0	0	0	0.469437	0.921608	1.50564	10.3009	0	23.1124	0.163139	1.31718	0.0667248	0.331791
75	Pneumonia	J12-J18	57.1082	3.08038	14.2752	0.756047	0.354762	0.804013	0.918635	0.488474	1.04984	1.05389	1.28283	2.17925	4.46523	4.80208	5.35663	15.3841	35.3786	71.052	273.662	286.631	288.607	5.74012	60.6286	3.67222	16.0944	0.843154	0.705529	0.533864	0.455657	0.640963	0.532011	0.705327	0.341051	1.84867	3.58221	3.63654	6.48083	13.379	32.8707	55.7088	204.3	225.825	194.008	4.92257	58.8482	3.37077	15.1557
76	Other acute lower respiratory infections	J20-J22	10.3833	0.98488	2.95289	0.168011	0.0967532	0.160803	0.27559	0.379924	0.393689	0.451665	1.11179	1.03774	2.92549	1.9564	4.51966	8.37361	19.5	27.7481	77.762	101.708	106.218	2.14937	10.9505	0.890049	3.10285	0.13313	0.176382	0.133466	0.182263	0.174808	0.199504	0.156739	0.511577	0.543727	1.85744	2.90923	5.26567	2.81662	14.1313	29.611	68.6724	106	88.2379	1.79907	10.6637	0.938349	3.02548
77	Chronic lower respiratory infections	J40-J47	4.41291	0.461437	1.29104	0.336021	0.0645021	0.289445	0.321522	0.651298	1.04984	0.526943	1.96701	4.46227	7.85264	10.6713	13.7264	34.4681	76.3287	140.002	400.773	416.078	355.627	7.65895	6.41007	0.203869	1.5423	0.266259	0.246935	0.333665	0.410091	0.291347	0.46551	0.391848	0.682102	0.978709	5.30698	8.00039	15.392	23.2372	53.7604	131.995	363.964	285.738	355.899	6.14601	5.4	0.335057	1.41266
78	Asthma	J45-J46	4.41291	0.593885	1.40247	0.210013	0.161255	0.160803	0.0459317	0.379924	0.852992	1.05389	1.5394	2.80189	8.16059	9.42631	19.2504	34.6628	87.4715	158.501	306.562	249.647	205.017	7.25244	2.13669	0.342381	0.751202	0.088753	0.317488	0.300298	0.364525	0.466155	0.93102	1.25391	1.79052	2.3924	4.37826	11.2733	16.4046	28.401	60.5189	115.433	302.158	230.434	160.418	5.73977	3.2879	0.47048	1.08724
79	Other respiratory diseases	Other Js	48.0228	2.88851	12.255	0.546034	0.548268	0.578889	1.56168	1.0855	1.44353	2.40888	2.48014	3.83963	10.0083	9.42631	15.9025	25.1208	59.0572	118.56	260.204	332.862	363.046	7.69924	41.3984	1.70546	10.2966	0.576895	0.352765	0.66733	1.04801	0.815771	0.864518	1.33228	1.61999	2.71864	4.37826	5.09116	13.3667	19.4817	43.0084	88.3311	247.221	262.695	274.611	5.82328	44.7487	2.30803	11.3071
11	Diseases of the digestive system	K00-K93	24.6604	2.69819	7.31524	1.26008	0.677272	1.35074	2.43438	2.87657	3.14951	4.29082	7.78252	11.4151	21.4023	24.1883	31.6376	55.11	98.0573	179.101	417.223	388.339	431.119	12.4001	25.1061	2.7334	7.71243	0.754401	0.917188	2.16882	2.18715	1.515	1.72904	2.11598	2.89893	5.32853	9.55256	18.0009	23.088	45.7702	76.4934	144.542	362.247	327.216	367.955	9.37328	24.8807	2.71547	7.50749
80	Gastric and duodenal ulcer	K25-K27	1.03833	0.13065	0.322348	0.126008	0.0645021	0.064321	0.367454	0.217099	0.393689	0.225833	1.45388	1.14151	2.3096	4.09066	3.68268	8.37361	17.8286	34.8954	76.2666	55.477	60.2813	1.85204	0.534173	0.205411	0.291321	0.0443765	0.0705529	0.100099	0.0455657	0.0582694	0.133003	0	0.511577	0.326236	1.32674	3.45471	3.24042	4.45966	16.2817	25.5959	66.9556	50.6955	45.5404	1.31135	0.789153	0.167333	0.30733
81	Appendicitis	K35-K38	0	0.198339	0.166868	0.0420026	0.0322511	0.0964816	0.0918635	0.10855	0.0656148	0.225833	0.0855221	0.415095	0	0.177855	0.334789	1.16841	1.39286	0.840852	2.99085	0	0	0.176509	0	0	0	0.0443765	0.0352765	0.066733	0.227828	0.0582694	0.0665014	0	0	0	0.132674	0.181827	0	0.704156	0.921608	0.501881	1.71681	0	9.10807	0.116116	0	0.10102	0.0860998
82	Gallblader, biliary tract and pancreas	K80-K87	0.519166	0	0.106214	0	0	0.0321605	0.0459317	0.10855	0.0656148	0.0752775	0.171044	1.03774	0.769867	0.889275	1.33916	2.53156	5.29286	15.5558	23.9268	23.1154	46.8024	0.670879	0.801259	0.206225	0.348948	0	0.0352765	0.0333665	0	0.116539	0	0.0783696	0	0.217491	0.398023	0.909135	3.24042	3.52078	5.52965	16.5621	37.7698	36.8694	45.5404	0.762779	0.658589	0.101188	0.223704
83	Disease of the liver	K70-K76	5.71082	1.05343	2.05464	0.462029	0.322511	0.353766	0.734908	1.0855	1.24668	1.88194	3.59193	4.98114	10.7781	9.60416	15.2329	16.9419	30.0858	55.0758	107.67	106.331	106.405	4.18808	5.8759	0.680778	1.8405	0.355012	0.423317	0.600597	0.455657	0.699232	0.997521	0.862066	0.93789	1.95742	3.05151	6.7276	7.29093	14.7873	22.733	36.1355	65.2388	69.1302	85.5	2.61529	5.79241	0.870582	1.95099
84	Other diseases of the digestive system	Other Ks	17.3921	1.31577	4.66517	0.630039	0.258009	0.804013	1.19423	1.35687	1.37791	1.88194	2.48014	3.83963	7.5447	9.42631	11.048	26.0945	43.4572	72.7337	206.368	203.416	217.631	5.51256	17.8948	1.64098	5.23166	0.310636	0.352765	1.36803	1.4581	0.582694	0.532011	1.17554	1.44947	2.82738	4.64361	6.7276	9.31619	22.2983	31.0275	65.7465	190.566	170.521	182.266	4.56774	17.6405	1.47534	4.93937
12	Diseases of the skin and subcutaneous tissue	L00-L99	1.5575	0	0.318642	0.0420026	0.0645021	0.064321	0.0459317	0	0.0656148	0.30111	0.256566	0.518869	0.153973	0.177855	0.167395	0.77894	3.06429	4.20426	22.4313	9.24617	32.6446	0.380343	0.534173	0.0668996	0.171648	0	0.105829	0.0333665	0.227828	0.0582694	0	0	0.170526	0.217491	0.398023	0.545481	0.607578	0.469437	2.76482	7.52822	27.469	4.60868	67.2838	0.473921	1.05172	0.0328255	0.247493
85	Bed sore	L00-L89	0	0	0	0.0420026	0.0322511	0.0321605	0.0459317	0	0.0656148	0.225833	0.0855221	0.207547	0	0.177855	0.167395	0.584205	1.95	3.36341	19.4405	9.24617	21.7631	0.25609	0	0	0	0	0.0352765	0	0	0	0	0	0.0852628	0.108745	0.265349	0.181827	0.202526	0.234719	2.15042	4.51693	22.3185	4.60868	49.0677	0.290871	0	0	0
86	Other diseases of skin and subcutaneous tissue	L00-L98	1.5575	0	0.318642	0	0.0322511	0.0321605	0	0	0	0.0752775	0.171044	0.311321	0.153973	0	0	0.194735	1.11429	0.840852	2.99085	0	10.8815	0.124253	0.534173	0.0668996	0.171648	0	0.0705529	0.0333665	0.227828	0.0582694	0	0	0.0852628	0.108745	0.132674	0.363654	0.405052	0.234719	0.614405	3.01129	5.15043	0	18.2161	0.18305	1.05172	0.0328255	0.247493
13	Diseases of the musculoskeletal system and connective tissue	M00-M99	0.259583	0.197674	0.219416	0.0840053	0.387013	0.353766	0.551181	0.379924	0.328074	0.30111	0.256566	0.726416	0.923841	1.24498	0.836973	2.72629	4.17858	13.0332	49.349	110.954	113.144	1.144	0.534173	0.0692559	0.173683	0.088753	0.564423	0.56723	0.455657	0.291347	0.598513	0.470218	0.426314	0.543727	0.796047	1.27279	2.22779	3.99022	8.60167	14.0527	61.8051	87.5649	84.8155	1.33058	0.395298	0.134663	0.19728
87	Lupus erythematosus	M32	0	0	0	0	0	0.064321	0	0	0.13123	0	0	0	0.153973	0.177855	0	0	0	0	2.99085	9.24617	0	0.0502413	0	0	0	0	0.105829	0.166832	0.227828	0.116539	0.332507	0.235109	0.170526	0.108745	0	0	0	0	0.307203	0.501881	0	0	0	0.13132	0	0	0
88	Osteomyelitis	M86	0	0	0	0	0	0	0	0	0	0	0	0	0	0	0	0	0	0	0	0	0	0	0	0	0	0	0	0	0	0	0	0	0	0	0	0	0	0	0	0	0	0	0	0	0	0	0
89	Other diseases of musculoskeletal system and connective tissue	Other Ms	0.259583	0.197674	0.219416	0.0840053	0.387013	0.289445	0.551181	0.379924	0.196844	0.30111	0.256566	0.726416	0.769867	1.06713	0.836973	2.72629	4.17858	13.0332	46.3581	101.708	113.144	1.09375	0.534173	0.0692559	0.173683	0.088753	0.458594	0.400398	0.227828	0.174808	0.266006	0.235109	0.255788	0.434982	0.796047	1.27279	2.22779	3.99022	8.29447	13.5508	61.8051	87.5649	84.8155	1.19926	0.395298	0.134663	0.19728
14	Diseases of the genitourinary system	N00-N99	9.0854	1.05021	2.74232	0.714045	0.580519	0.578889	1.33202	1.41115	1.70598	2.55944	3.93402	7.26416	13.0877	16.1848	19.92	42.2575	70.2001	133.275	336.47	346.731	329.909	8.55056	6.94424	1.16003	2.48226	1.02066	1.05829	0.867529	1.4581	1.98116	1.06402	1.72413	3.41051	6.41598	9.41989	14.0007	21.2652	36.6161	56.5253	101.38	274.69	359.477	231.914	7.20724	8.02714	1.10409	2.61645
90	Glomerular and tubulo-interestitial diseases	N00-N16	2.07666	0.656088	0.976843	0.126008	0.0645021	0.225124	0.413386	0.759848	0.590533	1.05389	0.769699	3.00944	3.69536	4.80208	5.52402	14.4104	21.1715	40.3609	70.2849	115.577	55.2735	2.49245	2.93795	0.33842	0.91855	0.266259	0.423317	0.300298	0.364525	0.174808	0.266006	0.313478	1.02315	2.17491	3.31686	4.18202	6.68336	9.62347	18.125	33.1242	65.2388	92.1736	63.7565	2.09172	2.50235	0.500219	0.948628
91	Other genitourinary diseases	N16-N39	7.00874	0.394122	1.76548	0.588037	0.516017	0.353766	0.918635	0.651298	1.11545	1.50555	3.16432	4.25472	9.39238	11.3827	14.3959	27.8471	49.0286	92.9141	266.185	231.154	274.636	6.05811	4.00629	0.821607	1.56371	0.754401	0.634976	0.56723	1.09358	1.80635	0.798017	1.41065	2.38736	4.24107	6.10302	9.81866	14.5819	26.9927	38.4003	68.2559	209.451	267.303	168.157	5.11553	5.52479	0.603876	1.66782
15	Pregnancy, childbirth and puerperium	O00-O99	0	0	0	0	0	0	0	0	0	0	0	0	0	0	0	0	0	0	0	0	0	0	0	0	0	0	0	0.400398	1.68593	2.97174	3.05907	3.52663	0.93789	0.108745	0	0	0	0	0	0	0	0	0	0.951933	0	0	0
92	Complications following abortion and ectopic and molar pregnancy	O00-O9	0	0	0	0	0	0	0	0	0	0	0	0	0	0	0	0	0	0	0	0	0	0	0	0	0	0	0	0.0333665	0	0.291347	0.0665014	0.0783696	0.170526	0	0	0	0	0	0	0	0	0	0	0.0468289	0	0	0
93	Eclampsia	O10-O16	0	0	0	0	0	0	0	0	0	0	0	0	0	0	0	0	0	0	0	0	0	0	0	0	0	0	0	0.133466	0.455657	0.699232	0.46551	0.156739	0.0852628	0	0	0	0	0	0	0	0	0	0	0.168143	0	0	0
94	Hemorrhage in antepartum and postpartum	O42-O84	0	0	0	0	0	0	0	0	0	0	0	0	0	0	0	0	0	0	0	0	0	0	0	0	0	0	0	0.0333665	0.410091	0.757502	1.13052	1.41065	0.341051	0	0	0	0	0	0	0	0	0	0	0.291396	0	0	0
95	Puerperal sepsis	O85-O92	0	0	0	0	0	0	0	0	0	0	0	0	0	0	0	0	0	0	0	0	0	0	0	0	0	0	0	0	0.0455657	0.233077	0.133003	0.156739	0.0852628	0	0	0	0	0	0	0	0	0	0	0.0469552	0	0	0
96	Infectious and parasitic diseases with pregnancy	O98	0	0	0	0	0	0	0	0	0	0	0	0	0	0	0	0	0	0	0	0	0	0	0	0	0	0	0	0	0	0.116539	0.133003	0	0	0	0	0	0	0	0	0	0	0	0	0.0188075	0	0	0
97	Noncommunicable diseases with pregnancy	O99	0	0	0	0	0	0	0	0	0	0	0	0	0	0	0	0	0	0	0	0	0	0	0	0	0	0	0	0	0.0455657	0	0.0665014	0.0783696	0	0	0	0	0	0	0	0	0	0	0	0.014084	0	0	0
98	Complication of medical interventions during pregnancy and labor	O29 and Y60-Y69	0	0	0	0	0	0	0	0	0	0	0	0	0	0	0	0	0	0	0	0	0	0	0	0	0	0	0	0.066733	0.136697	0.116539	0.199504	0.235109	0.0852628	0	0	0	0	0	0	0	0	0	0	0.0655287	0	0	0
99	Other obstetric conditions	O95-O97	0	0	0	0	0	0	0	0	0	0	0	0	0	0	0	0	0	0	0	0	0	0	0	0	0	0	0	0.133466	0.592354	0.757502	0.864518	1.41065	0.170526	0.108745	0	0	0	0	0	0	0	0	0	0.300189	0	0	0
16	Conditions originating in the perinatal period	P00-P96	1103.49	2.97248	228.259	0	0	0	0	0	0	0	0	0	0	0	0	0	0	0	0	0	0	18.5503	873.372	2.04705	187.908	0	0	0	0	0	0	0	0	0	0	0	0	0	0	0	0	0	0	14.9504	989.754	2.5184	208.728
100	Fetus and newborn affected by maternal factors and complications of pregnancy, labor and delivery	P00-P01	73.462	0.131783	15.1402	0	0	0	0	0	0	0	0	0	0	0	0	0	0	0	0	0	0	1.23042	56.8894	0	12.1247	0	0	0	0	0	0	0	0	0	0	0	0	0	0	0	0	0	0	0.964666	65.271	0.0671211	13.6806
101	Related to length of gestation and fetal growth	P02-P04	486.458	0.794686	100.191	0	0	0	0	0	0	0	0	0	0	0	0	0	0	0	0	0	0	8.1424	399.561	0.277024	85.3966	0	0	0	0	0	0	0	0	0	0	0	0	0	0	0	0	0	0	6.79435	443.51	0.540686	93.0303
102	Related to placenta and membranes	P05-P08	23.1029	0.0658913	4.78197	0	0	0	0	0	0	0	0	0	0	0	0	0	0	0	0	0	0	0.388623	15.2239	0.203055	3.42007	0	0	0	0	0	0	0	0	0	0	0	0	0	0	0	0	0	0	0.272108	19.2087	0.133193	4.12277
103	Birth trauma	P10-P15	21.805	0.198339	4.62786	0	0	0	0	0	0	0	0	0	0	0	0	0	0	0	0	0	0	0.3761	14.4227	0.133799	3.18946	0	0	0	0	0	0	0	0	0	0	0	0	0	0	0	0	0	0	0.253761	18.1563	0.166671	3.93164
104	Respiratory and circulatory disorders in fetus and newborn	P20-P29	242.71	0.527183	50.0986	0	0	0	0	0	0	0	0	0	0	0	0	0	0	0	0	0	0	4.07144	174.674	0.341567	37.523	0	0	0	0	0	0	0	0	0	0	0	0	0	0	0	0	0	0	2.98541	209.084	0.436107	44.0117
105	Infections specific to the perinatal period	P35-P32	71.9045	0.52713	15.1541	0	0	0	0	0	0	0	0	0	0	0	0	0	0	0	0	0	0	1.23156	56.0881	0.477723	12.3666	0	0	0	0	0	0	0	0	0	0	0	0	0	0	0	0	0	0	0.983918	64.0873	0.502887	13.8049
106	Hemorrhagic and hematological disorders in fetus and newborn	P50-P61	15.575	0.131783	3.2973	0	0	0	0	0	0	0	0	0	0	0	0	0	0	0	0	0	0	0.267967	13.3543	0	2.84617	0	0	0	0	0	0	0	0	0	0	0	0	0	0	0	0	0	0	0.226447	14.4774	0.0671211	3.07894
107	Transitory endocrine and metabolic disorders specific to fetus and newborn	P70-P74	8.82582	0.133113	1.91763	0	0	0	0	0	0	0	0	0	0	0	0	0	0	0	0	0	0	0.155843	7.7455	0.0692559	1.71061	0	0	0	0	0	0	0	0	0	0	0	0	0	0	0	0	0	0	0.1361	8.29188	0.10178	1.81743
108	Digestive disorders in fetus and newborn	P75-P78	14.5366	0.132448	3.08543	0	0	0	0	0	0	0	0	0	0	0	0	0	0	0	0	0	0	0.250748	9.61511	0.0668996	2.10704	0	0	0	0	0	0	0	0	0	0	0	0	0	0	0	0	0	0	0.167641	12.1042	0.100285	2.61186
109	Conditions involving the integument and temperature regulation of fetus and newborn	P80-P83	2.85541	0	0.584178	0	0	0	0	0	0	0	0	0	0	0	0	0	0	0	0	0	0	0.0474753	3.73921	0.133799	0.912528	0	0	0	0	0	0	0	0	0	0	0	0	0	0	0	0	0	0	0.0726028	3.29222	0.065651	0.743108
110	Other disorders originating in the perinatal period	P90-P96	142.251	0.330122	29.3804	0	0	0	0	0	0	0	0	0	0	0	0	0	0	0	0	0	0	2.3877	122.058	0.343923	26.3111	0	0	0	0	0	0	0	0	0	0	0	0	0	0	0	0	0	0	2.09337	132.271	0.336894	27.8948
17	Congenital malformations (C.M.), deformities and chromosomal abnormalities	Q00-Q99	402.613	14.2767	94.3804	2.60416	1.3868	1.86531	1.69947	0.651298	0.393689	0.376388	0.171044	0.83019	0.153973	0.177855	0.167395	0.19044	0.523862	1.14257	4.57879	3.19192	12.1156	8.77995	325.845	15.2122	82.5897	2.61821	1.83438	1.46813	1.4581	0.757502	0.46551	0.156739	0.170526	0.326236	0	0.181827	0.607578	0.912072	0.853001	0	2.50518	0	0	7.62787	364.671	14.7357	88.6734
111	Congenital malformations of nervous system	Q00-Q07	61.002	3.15682	15.1361	0.882055	0.451515	0.514568	0.597113	0.271374	0.196844	0.30111	0	0.103774	0.153973	0.177855	0.167395	0.19044	0.261931	0.761715	2.2894	3.19192	4.03854	1.6206	59.0261	3.68549	15.7643	0.576895	0.705529	0.467131	0.637919	0.174808	0.266006	0.0783696	0.0852628	0.108745	0	0.181827	0	0.456036	0	0	1.25259	0	0	1.60354	60.0254	3.41623	15.4402
112	C.M. of circulatory system	Q20-Q28	108.506	4.93806	26.3533	0.630039	0.161255	0.450247	0.321522	0.162825	0.13123	0.0752775	0.0855221	0.103774	0	0	0	0	0.261931	0	1.1447	0	4.03854	2.37307	78.2563	5.04166	21.0345	1.10941	0.458594	0.333665	0.136697	0.233077	0	0	0	0	0	0	0.202526	0	0	0	1.25259	0	0	1.93945	93.555	4.98889	23.7789
113	C.M. of respiratory system	Q30-Q34	49.8399	1.11738	11.1366	0.210013	0	0.064321	0	0	0	0	0	0	0	0	0	0	0	0	0	0	0	0.936066	39.2617	0.683886	8.9586	0.0443765	0.0352765	0.066733	0	0	0	0	0	0	0	0	0	0	0	0	0	0	0	0.731408	44.6117	0.904678	10.0824
114	C.M. of digestive system	Q35-Q45	20.2475	0.525905	4.58481	0.0840053	0	0	0	0	0	0	0	0	0	0	0	0	0	0	0	0	0	0.381519	17.8948	0.540724	4.28104	0.0443765	0.0352765	0	0	0	0	0	0	0	0	0	0	0	0	0	0	0	0	0.349997	19.0847	0.533176	4.43778
115	C.M. of genitourinary system	Q50-Q64	8.82582	0.330787	2.08394	0.0840053	0	0.0321605	0	0	0	0	0	0.103774	0	0	0	0	0	0	0	0	0	0.187116	4.27338	0.408467	1.26369	0	0.0352765	0	0	0	0	0	0	0.108745	0	0	0	0	0	0	0	0	0	0.109814	6.57579	0.368902	1.68692
116	C.M. of musculoskeletal system	Q65-Q79	5.71082	0.262953	1.38959	0.0420026	0.193506	0.225124	0.229659	0	0.0656148	0	0.0855221	0.207547	0	0	0	0	0	0	1.1447	0	0	0.218952	6.94424	0.410909	1.83503	0.221883	0.141106	0.066733	0.182263	0	0	0	0	0	0	0	0.405052	0.228018	0	0	0	0	0	0.229372	6.32044	0.33555	1.60519
117	Other congenital malformations	Q80-Q89	120.187	3.22538	27.3022	0.420026	0.483766	0.353766	0.367454	0	0	0	0	0.207547	0	0	0	0	0	0.380858	0	0	4.03854	2.43215	98.8219	3.40849	24.0066	0.488142	0.317488	0.367031	0.410091	0.291347	0.199504	0.0783696	0.0852628	0	0	0	0	0.228018	0.853001	0	0	0	0	2.1612	109.627	3.31523	25.707
118	Other chromosomal abnormalities	Q90-Q99	28.2945	0.719372	6.3939	0.252016	0.0967532	0.225124	0.183727	0.217099	0	0	0	0.103774	0	0	0	0	0	0	0	0	0	0.630466	21.3669	1.03252	5.44596	0.13313	0.105829	0.166832	0.0911314	0.0582694	0	0	0	0.108745	0	0	0	0	0	0	0	0	0	0.503077	24.8706	0.873024	5.93507
18	Symptoms, signs and abnormal clinical findings	R00-R99			0	0	0	0	0	0	0	0	0	0	0	0	0	0	0	0	0	0	0	0			0	0	0	0	0	0	0	0	0	0	0	0	0	0	0	0	0	0	0	0			0
119	Senility without mention of psychosis	R54			0	0	0	0	0	0	0	0	0	0	0	0	0	0	0	0	0	0	0	0			0	0	0	0	0	0	0	0	0	0	0	0	0	0	0	0	0	0	0	0			0
120	Convulsions, not elsewhere classified	R56			0	0	0	0	0	0	0	0	0	0	0	0	0	0	0	0	0	0	0	0			0	0	0	0	0	0	0	0	0	0	0	0	0	0	0	0	0	0	0	0			0
121	Sudden infant death syndrome	R95			0	0	0	0	0	0	0	0	0	0	0	0	0	0	0	0	0	0	0	0			0	0	0	0	0	0	0	0	0	0	0	0	0	0	0	0	0	0	0	0			0
122	Other symptoms, signs and abnormal laboratory findings	Other Rs			0	0	0	0	0	0	0	0	0	0	0	0	0	0	0	0	0	0	0	0			0	0	0	0	0	0	0	0	0	0	0	0	0	0	0	0	0	0	0	0			0
20	Unintentional external cause	V01-X58,Y40-Y98	87.4307	41.5934	52.8809	34.3118	29.974	92.6564	172.614	151.142	136.81	123.93	135.534	139.578	163.853	133.673	124.119	150.573	235.74	311.106	567.962	401.315	1350.6	110.278	62.4982	30.3665	39.5566	21.7889	14.7334	24.1647	35.2843	32.4785	26.8929	29.4641	31.1304	34.0128	43.8938	45.2021	51.6441	68.9212	91.182	139.721	319.805	208.812	357.25	33.8069	75.1079	36.0847	46.4316
	Unintentional external cause + the Bam Earthquake of 2003		163.936	93.3166	112.049	87.4279	78.7293	141.62	220.043	196.393	186.01	180.571	177.495	190.396	201.982	178.141	186.53	210.681	294.647	366.686	662.095	473.412	1429.88	160.875	137.793	85.7793	103.48	83.4999	71.5669	115.479	125.129	99.8362	79.8825	91.3789	78.843	96.002	92.7078	112.742	139.663	153.611	168.291	219.987	439.256	291.678	433.921	102.528	151.015	89.6183	107.902
123	Transport accidents	V01-V99	30.2745	19.3303	22.4569	21.1506	19.0979	67.1484	125.18	107.81	98.3445	90.4618	96.3934	100.684	118.562	97.9795	87.9595	109.244	169.377	209.572	318.226	197.899	764.028	76.6055	18.429	13.2395	15.3666	13.668	7.72089	9.21677	14.5988	17.1155	15.2149	17.8522	20.4963	22.2391	31.7898	31.0535	36.2521	42.8674	58.0041	59.7062	132.086	61.3346	157.662	17.8887	24.4199	16.3417	19.025
124	Falls	W00-W19	3.91481	2.04042	2.51758	1.17737	1.1653	1.77812	4.11867	4.58998	4.56033	4.0981	5.83682	4.91397	7.8835	6.42489	6.89548	9.35749	20.6338	31.5977	77.762	87.8386	124.688	4.63264	3.47212	1.76928	2.26865	0.710024	0.318752	0.335155	0.320351	0.292073	0.533854	0.552945	0.343035	0.872123	1.06409	1.28624	2.02526	5.16381	7.06566	21.6393	37.8881	50.6955	70.0218	1.40745	3.69601	1.90738	2.39709
125	Exposure to inanimate mechanical forces	W20-W49	2.0879	1.50287	1.69157	1.17737	0.809233	2.29539	4.85911	5.08177	4.69251	4.62934	5.23597	4.91397	5.7194	5.1756	6.55912	5.84843	9.48037	14.3243	26.9176	18.4923	88.7258	3.81915	1.33543	0.812144	0.986305	0.843154	0.318752	0.502733	0.869524	0.876219	0.867514	1.0269	1.37214	0.981139	1.33012	1.28624	2.22779	3.05134	5.22244	4.52916	20.6662	0	23.1124	1.10701	1.71599	1.16395	1.3502
126	Exposure to animate mechanical forces	W50-W64	0	0	0	0.0420488	0	0	0.0462772	0	0	0	0.0858356	0	0.154578	0.178469	0.336365	0	0.278834	1.26391	4.48627	0	5.00787	0.0732847	0	0.0676515	0.0584506	0	0.0354169	0	0	0	0.0667318	0.0789922	0	0	0.266023	0.183748	0	0	0.307203	0.50324	1.72219	0	4.89628	0.0573842	0	0.0331944	0.0282916
127	Accidental drowning and submersion	W65-W74	6.52468	5.6439	6.08324	3.65825	3.10746	6.98317	8.79267	4.20748	3.70114	2.4285	2.74674	2.1956	2.31868	2.14163	1.68183	0.194948	2.78834	3.79172	8.97254	0	80.9964	4.49592	3.47212	5.02573	5.08221	1.37567	0.991674	0.904919	0.686466	0.876219	0.667318	0.631937	0.343035	1.09015	0.266023	0.918742	0.810104	1.17359	0	0.50324	3.44437	4.60868	4.89628	1.20298	5.01597	5.34058	5.59871
128	Other accidental threats to breathing	W75-W84	11.2224	0.79249	2.9627	0.168195	0.097108	0.129318	0.185109	0.437141	0.396551	0.227672	0.343342	0	0.154578	0.535407	0.168183	0	0.557669	0.421302	1.49542	0	5.91505	0.452235	9.61511	0.683096	2.63943	0.13313	0.0708339	0.067031	0	0	0.0667318	0.0789922	0	0.109015	0.133012	0	0	0.234719	0	2.01296	1.72219	0	0	0.292469	10.428	0.738814	2.80623
129	Exposure to electric current, radiation and extreme ambient air temperature and pressure	W85-W99	0.782962	0.9795	0.984265	0.798928	0.712125	1.71346	2.6378	1.74856	2.11494	1.82138	1.54504	1.04553	2.31868	2.3201	0.504548	0.974739	1.67301	0.842605	5.98169	0	22.753	1.52514	0.534173	0.54377	0.583661	0.399389	0.106251	0.201093	0.366115	0.350488	0.266927	0.473953	0.171518	0.109015	0.532046	0.734994	0.405052	0	0.921608	1.00648	5.16656	0	0	0.345662	0.659999	0.765701	0.790362
130	Exposure to smoke, and gases	W46-W47-W81	2.60987	1.11998	1.47622	0.378439	0.194216	1.48716	3.00802	2.67749	1.45402	1.51782	1.71671	1.46374	2.00952	0.892345	1.0091	2.33937	1.95184	1.68521	0	0	5.91505	1.46304	2.67086	0.475452	0.980022	0.310636	0.247919	0.502733	1.32717	0.75939	0.667318	0.631937	0.257276	0.327046	0.266023	0.367497	0.405052	0.938875	0.614405	3.01944	3.44437	4.60868	9.10807	0.643793	2.64002	0.803733	1.23605
131	Contact with heat and hot substances	X00-X19	7.04665	4.53971	5.26104	1.68195	1.39188	4.13818	7.91341	8.03247	7.66664	6.37482	5.49348	6.69136	5.7194	4.99713	5.71821	5.84843	8.64387	13.0604	46.3581	41.6078	96.02	5.49486	5.07464	3.26432	3.9019	1.15379	2.65627	8.78107	10.2512	8.29487	5.20508	4.34457	4.11642	4.2516	4.6554	5.14496	4.25305	5.63325	7.68006	26.1685	46.499	41.4781	42.0131	5.92453	6.07199	3.91392	4.60318
132	Contact with venomous animals and plants	X20-X29	0.782962	0.521803	0.599192	0.378439	0.291324	0.355625	0.231386	0.109285	0.198275	0.303563	0.171671	0.313658	0.154578	0.356938	0.168183	0.584843	0	0.421302	1.49542	0	10.0157	0.317786	0.534173	0.544646	0.584418	0.488142	0.106251	0.134062	0.0457644	0.116829	0.0667318	0.0789922	0.257276	0.218031	0.133012	0	0.405052	0	0.307203	1.00648	0	4.60868	0	0.212681	0.659999	0.533011	0.592041
133	Exposure to forces of nature (exluding the Bam Earthquake of 2003)	X30-X39	2.87086	2.09637	2.35108	1.8081	1.52136	1.9721	4.21123	3.3332	2.24712	1.82138	1.54504	1.88195	2.78241	1.07081	0.840913	1.75453	1.39417	1.68521	2.99085	0	0	2.18991	4.00629	1.5655	2.20643	1.64193	1.48751	1.77632	4.07303	1.51878	1.40137	0.947906	1.20062	1.09015	0.665058	0.183748	1.01263	0	0.921608	0.50324	0	4.60868	0	1.67261	3.43204	1.83589	2.28107
	Exposure to forces of nature (including the Bam Earthquake of 2003)	X30-X40	79.376	53.8196	61.5193	54.9242	50.2766	50.9361	51.6397	48.585	51.4469	58.463	43.5061	52.7001	40.911	45.5387	63.2519	61.8622	60.3014	57.265	97.1239	72.0972	79.2789	52.7866	79.301	56.9783	66.1302	63.3529	58.321	93.0906	93.9176	68.8764	54.3909	62.8627	48.9132	63.0793	49.4791	67.724	89.0315	84.6896	78.0305	80.7687	119.451	87.4745	76.6712	70.3938	79.339	55.3695	63.751
134	Accidental poisoning by and exposure to noxious substances	X40-X49	6.52468	0.990719	2.16838	0.252293	0.420801	0.969885	3.56335	4.4807	3.89941	3.41508	4.89263	5.9595	3.86446	2.49857	2.8591	3.11916	3.06718	5.89823	10.468	4.62309	26.8537	2.61131	4.54047	0.476118	1.37906	0.399389	0.247919	0.97195	1.14411	0.993048	0.667318	1.0269	0.943346	0.218031	0.532046	0.918742	0.607578	1.40831	2.15042	5.0324	6.88875	9.21736	9.79256	0.908081	5.54399	0.738221	1.78633
135	Overexertion, travel and privation	X50-X57	0.521974	0.0646135	0.16115	0	0	0.129318	0.601604	1.09285	1.25574	1.29014	2.06005	1.56829	2.00952	0.356938	1.17728	0.584843	0.278834	0.842605	2.99085	0	17.7452	0.678678	0.534173	0	0.113847	0	0	0	0	0.175244	0.0667318	0.0789922	0	0.218031	0.399035	0.183748	0.202526	0.234719	0	0	5.16656	0	4.21179	0.0950146	0.528003	0.0329097	0.138254
136	Complications of medical and surgical care	Y40-Y98	2.87086	0.132807	0.699072	0.126146	0.129477	0.129318	0	0.218571	0.330459	0.151782	0.343342	0.940973	0.618314	0.713876	1.85001	1.94948	4.18252	8.84735	16.4497	9.24617	5.00787	0.589242	1.33543	0.0677137	0.343121	0.0443765	0.106251	0.167578	0.228822	0.116829	0.133464	0.157984	0.428794	0.654093	0.399035	0.734994	0.810104	2.81662	2.76482	4.52916	15.4997	4.60868	0	0.427952	2.11198	0.100868	0.526783
137	Accidental exposure to other and unspecified factors	Vxx-Xxx-Yxx	9.39554	1.83792	3.46849	1.51376	1.03582	3.42693	7.26553	7.32211	5.94826	5.38824	7.12435	7.00502	9.58386	8.03111	6.39094	8.77265	11.4322	16.8521	43.3673	41.6078	96.9272	5.32973	6.94424	1.83159	3.06249	0.621271	0.318752	0.603279	1.37293	0.993048	1.00098	1.50085	1.20062	1.63523	1.46313	2.20498	2.22779	5.39853	5.22244	9.56156	39.6103	23.0434	31.536	1.62057	8.184	1.83481	3.27198
R	Intentional self-harm: Suicide	x60-x84	0	0	0	0	1.48899	10.2485	19.0199	14.9721	11.7643	8.87922	11.6736	8.05055	9.2747	5.35407	5.71821	6.72439	6.1303	7.60906	16.284	12.7677	56.8179	8.01827	0	0	0	0	1.09793	9.0827	10.9377	7.88597	6.27279	4.50255	3.85914	3.05243	3.72432	3.12372	3.64547	2.07896	4.66368	5.63518	6.75405	7.67541	34.358	4.75858	0	0	0
S	Intentional homicide: assault	x85-y09	3.13185	0.324637	0.913859	0.420488	0.809233	5.81931	16.0119	14.8082	13.5488	8.87922	10.7294	7.94599	8.96555	5.88948	5.04548	5.41988	10.4293	5.70039	17.5944	9.24617	135.958	7.32513	0.801259	0.13697	0.289111	0.13313	0.106251	1.03898	1.78481	1.86927	1.40137	1.42186	1.4579	0.654093	1.33012	0.918742	2.63284	1.87775	3.64069	1.50972	3.44437	4.60868	9.79256	1.09125	1.97996	0.232554	0.611465
			163.936
			87.4307
[truncated: 19 more columns]

## Sheet: Numbers-ICD Groups
	Population-2003		3811513	3811513	3811513	3646887	3646887	3646887	7458400	7458400	7458400	6699512	6699512	6699512	6392671	6392671	6392671	13092183	13092183	13092183	11337570	11337570	11337570	11183161	11183161	11183161	22520731	22520731	22520731	6230815	6230815	6230815	6214815	6214815	6214815	12445630	12445630	12445630	3355415	3355415	3355415	3382915	3382915	3382915	6738330	6738330	6738330	1235851	1235851
DALY, YLL, and YLD numbers by age, sex and cause (ICD groups); Iran 2003
		Age	0-4	0-4	0-4	0-4	0-4	0-4	0-4	0-4	0-4	5-14	5-14	5-14	5-14	5-14	5-14	5-14	5-14	5-14	15-29	15-29	15-29	15-29	15-29	15-29	15-29	15-29	15-29	30-44	30-44	30-44	30-44	30-44	30-44	30-44	30-44	30-44	45-59	45-59	45-59	45-59	45-59	45-59	45-59	45-59	45-59	60-69	60-69
		Sex	Male	Male	Male	Female	Female	Female	BOTH SEX	BOTH SEX	BOTH SEX	Male	Male	Male	Female	Female	Female	BOTH SEX	BOTH SEX	BOTH SEX	Male	Male	Male	Female	Female	Female	BOTH SEX	BOTH SEX	BOTH SEX	Male	Male	Male	Female	Female	Female	BOTH SEX	BOTH SEX	BOTH SEX	Male	Male	Male	Female	Female	Female	BOTH SEX	BOTH SEX	BOTH SEX	Male	Male
No.	MAIN GROUPS AND SUBGROUPS	ICD-10 Code	YLL	YLD	DALY	YLL	YLD	DALY	YLL	YLD	DALY	YLL	YLD	DALY	YLL	YLD	DALY	YLL	YLD	DALY	YLL	YLD	DALY	YLL	YLD	DALY	YLL	YLD	DALY	YLL	YLD	DALY	YLL	YLD	DALY	YLL	YLD	DALY	YLL	YLD	DALY	YLL	YLD	DALY	YLL	YLD	DALY	YLL	YLD
ICD-10 Chapter	Total (with the Bam Earthquake of 2003)		639697	478477	1.11817e+06	530680	389877	920557	1.17038e+06	868354	2.03873e+06	293722	239834	533556	214701	194904	409604	508422	434738	943160	1.04594e+06	1.51726e+06	2.56319e+06	514227	1.61998e+06	2.13421e+06	1.56017e+06	3.13724e+06	4.6974e+06	552533	985701	1.53823e+06	234192	1.11619e+06	1.35039e+06	786725	2.10189e+06	2.88862e+06	394020	555509	949529	236839	804276	1.04112e+06	630859	1.35978e+06	1.99064e+06	182074	241682
1	Infectious and Parasitic diseases		12623.6	9953.76	22577.4	11420	9771.2	21191.2	24043.7	19725	43768.6	2429.88	26940.2	29370.1	2117.58	26207.6	28325.1	4547.45	53147.8	57695.2	19580.2	30338.1	49918.3	4804.23	35500.8	40305	24384.4	65838.8	90223.3	26088.3	18716.7	44805	2965.23	14631.8	17597.1	29053.5	33348.5	62402	10121.7	6634.8	16756.5	2233.54	5552.12	7785.66	12355.3	12186.9	24542.2	1604.37	1633.4
1	Typhoid fever	A01	451.043	0.364226	451.408	384.084	0.349474	384.433	835.127	0.713699	835.841	744.226	1.44192	745.668	710.689	1.36819	712.057	1454.92	2.81011	1457.73	981.972	2.55954	984.531	988.929	2.53811	991.467	1970.9	5.09766	1976	425.967	1.35051	427.318	432.04	1.35175	433.392	858.007	2.70225	860.71	180.355	0.657226	181.012	186.938	0.672094	187.611	367.293	1.32932	368.623	35.6458	0.15562
2	Amoebiasis	A06	0	0.168951	0.168951	0	0.202286	0.202286	0	0.371237	0.371237	0	1.01906	1.01906	0	1.23721	1.23721	0	2.25627	2.25627	0	2.24582	2.24582	0	2.99619	2.99619	0	5.24201	5.24201	0	1.22173	1.22173	0	1.60216	1.60216	0	2.82389	2.82389	0	0.579931	0.579931	0	0.714235	0.714235	0	1.29417	1.29417	0	0.159664
3	Giardiasis	A07	0	1375.19	1375.19	0	1197.22	1197.22	0	2572.41	2572.41	0	5260.36	5260.36	0	4577.68	4577.68	0	9838.05	9838.05	0	4349.67	4349.67	0	3961.69	3961.69	0	8311.36	8311.36	0	1886.16	1886.16	0	1792.34	1792.34	0	3678.5	3678.5	0	684.817	684.817	0	693.215	693.215	0	1378.03	1378.03	0	172.073
4	Diarrheal disease	A00-02-03-04-05-08-09	6291.8	4259.87	10551.7	6035.33	4075.29	10110.6	12327.1	8335.16	20662.3	595.395	17761	18356.4	598.551	16954.6	17553.1	1193.95	34715.6	35909.6	0	15102.1	15102.1	512.215	19624.2	20136.4	512.215	34726.3	35238.5	127.544	5457.28	5584.83	204.971	9101.55	9306.52	332.515	14558.8	14891.4	46.8327	1418.49	1465.32	83.9458	2631.34	2715.29	130.779	4049.83	4180.61	106.937	641.011
5	Tuberculosis	A15-A19	70.342	14.22	84.5621	176.463	14.2278	190.691	246.805	28.4479	275.253	186.074	78.3653	264.439	261.874	112.869	374.743	447.948	191.234	639.182	1605.8	869.026	2474.83	812.638	973.274	1785.91	2418.44	1842.3	4260.74	1082.12	693.805	1775.93	618.739	630.787	1249.53	1700.86	1324.59	3025.45	906.864	454.387	1361.25	811.251	598.827	1410.08	1718.12	1053.21	2771.33	428.298	201.161
6	Anthrax	A22	0	0.0330226	0.0330226	0	0.0154149	0.0154149	0	0.0484374	0.0484374	0	0.175691	0.175691	0	0.0846625	0.0846625	0	0.260354	0.260354	0	0.390262	0.390262	0	0.190901	0.190901	0	0.581164	0.581164	0	0.199802	0.199802	0	0.0960709	0.0960709	0	0.295873	0.295873	0	0.0812794	0.0812794	0	0.0436505	0.0436505	0	0.12493	0.12493	0	0.0229179
7	Brucellosis	A23	0	3.81791	3.81791	0	2.22579	2.22579	0	6.0437	6.0437	0	43.38	43.38	0	25.0572	25.0572	0	68.4372	68.4372	0	113.191	113.191	0	65.7482	65.7482	0	178.94	178.94	0	62.5576	62.5576	0	36.3311	36.3311	0	98.8887	98.8887	0	36.2942	36.2942	0	21.0097	21.0097	0	57.3039	57.3039	0	11.1609
8	Leprosy	A30	0	0	0	0	0	0	0	0	0	0	0.11475	0.11475	0	0.0765	0.0765	0	0.19125	0.19125	0	0.26775	0.26775	0	0.612	0.612	0	0.87975	0.87975	0	0.9945	0.9945	0	0.765	0.765	0	1.7595	1.7595	0	0.6885	0.6885	0	0.612	0.612	0	1.3005	1.3005	0	0.459
9	Tetanus	A33-35	35.171	0.048225	35.2192	0	0	0	35.171	0.048225	35.2192	74.4158	0.282288	74.6981	0	0	0	74.4158	0.282288	74.6981	100.768	0.536942	101.305	0	0	0	100.768	0.536942	101.305	52.9383	0.329755	53.2681	0	0	0	52.9383	0.329755	53.2681	0	0.127617	0.127617	0	0	0	0	0.127617	0.127617	0	0
10	Diphtheria	A36	0	0.0221633	0.0221633	0	0.032614	0.032614	0	0.0547774	0.0547774	0	0.128916	0.128916	0	0.0933466	0.0933466	0	0.222263	0.222263	0	0.173366	0.173366	0	0.130338	0.130338	0	0.303704	0.303704	0	0.0810244	0.0810244	0	0.119045	0.119045	0	0.20007	0.20007	0	0	0	0	0.0634273	0.0634273	0	0.0634273	0.0634273	0	0
11	Pertussis	A37.0	0	0.117747	0.117747	0	0.111641	0.111641	0	0.229389	0.229389	0	0.107415	0.107415	0	0.107494	0.107494	0	0.214909	0.214909	0	0.0189157	0.0189157	0	0.0189157	0.0189157	0	0.0378315	0.0378315	0	0.0179121	0.0179121	0	0.0179237	0.0179237	0	0.0358358	0.0358358	0	0	0	0	0	0	0	0	0	0	0
12	Syphilis	A51-A53	0	0	0	0	0	0	0	0	0	0	2.87865	2.87865	0	3.66465	3.66465	0	6.5433	6.5433	0	17.9488	17.9488	0	23.6733	23.6733	0	41.622	41.622	0	9.05119	9.05119	0	12.0461	12.0461	0	21.0973	21.0973	0	1.31514	1.31514	0	1.70768	1.70768	0	3.02282	3.02282	0	0
13	Gonorrhea	A54.0-A54.3	0	0	0	0	0	0	0	0	0	0	0.36048	0.36048	0	69.7484	69.7484	0	70.1089	70.1089	0	0.639886	0.639886	0	533.286	533.286	0	533.925	533.925	0	0.337626	0.337626	0	276.468	276.468	0	276.806	276.806	0	0.164306	0.164306	0	30.6907	30.6907	0	30.855	30.855	0	0
14	Non Gonococcal Urethritis	A55-A57	0	0.0118864	0.0118864	0	0.0205368	0.0205368	0	0.0324232	0.0324232	0	0.113423	0.113423	0	0.217306	0.217306	0	0.33073	0.33073	0	2.46019	2.46019	0	33.2621	33.2621	0	35.7223	35.7223	0	2.04209	2.04209	0	31.4068	31.4068	0	33.4489	33.4489	0	0.474819	0.474819	0	5.56317	5.56317	0	6.03799	6.03799	0	0.0792128
15	Trichomoniasis	A59	0	0	0	0	0	0	0	0	0	0	0	0	0	5.7807	5.7807	0	5.7807	5.7807	0	0	0	0	366.705	366.705	0	366.705	366.705	0	0	0	0	306.722	306.722	0	306.722	306.722	0	0	0	0	42.562	42.562	0	42.562	42.562	0	0
16	Genital Herpes	A60	0	0.0271023	0.0271023	0	0	0	0	0.0271023	0.0271023	0	0.0761374	0.0761374	0	2.6411	2.6411	0	2.71724	2.71724	0	7.48145	7.48145	0	138.97	138.97	0	146.451	146.451	0	4.13344	4.13344	0	121.766	121.766	0	125.9	125.9	0	0.37726	0.37726	0	29.043	29.043	0	29.4202	29.4202	0	0.0525322
17	Genital Wart	A63.0	0	0	0	0	0	0	0	0	0	0	0.345703	0.345703	0	0.675853	0.675853	0	1.02156	1.02156	0	3.02076	3.02076	0	19.9381	19.9381	0	22.9588	22.9588	0	2.05898	2.05898	0	35.9583	35.9583	0	38.0172	38.0172	0	0.171463	0.171463	0	3.82149	3.82149	0	3.99296	3.99296	0	0.013275
18	Crimean-Congo Hemorrhagic Fever	A98.0	0	0	0	0	0	0	0	0	0	37.2421	0.0669904	37.309	0	0	0	37.2421	0.0669904	37.309	100.768	0.402456	101.171	0	0.080506	0.080506	100.768	0.482962	101.251	155.581	0.52787	156.108	53.5921	0.148556	53.7406	209.173	0.676425	209.849	18.5196	0.115964	18.6356	0	0.0568172	0.0568172	18.5196	0.172781	18.6924	0	0.0425268
19	Chicken pox	B01.9	0	588.854	588.854	0	563.613	563.613	0	1152.47	1152.47	0	955.78	955.78	0	912.772	912.772	0	1868.55	1868.55	0	205.793	205.793	0	203.12	203.12	0	408.912	408.912	0	58.4207	58.4207	0	59.0049	59.0049	0	117.426	117.426	0	1.54313	1.54313	0	1.55053	1.55053	0	3.09366	3.09366	0	0.384291
20	Measles	B05	35.171	0.976433	36.1475	0	0.912647	0.912647	35.171	1.88908	37.0601	111.658	10.0605	121.718	74.8025	9.38603	84.1885	186.46	19.4466	205.907	136.59	16.6363	153.227	70.1065	15.9228	86.0293	206.697	32.5591	239.256	0	1.08248	1.08248	0	1.06653	1.06653	0	2.14901	2.14901	0	0.299356	0.299356	0	0.291466	0.291466	0	0.590822	0.590822	0	0.0817385
21	Hepatitis (early symptomatic phase)	B15-17	1286.91	37.4981	1324.41	419.377	35.8877	455.264	1706.28	73.3858	1779.67	260.626	132.072	392.698	74.9332	126.429	201.362	335.559	258.501	594.06	1099.96	1681.86	2781.82	391.999	677.739	1069.74	1491.96	2359.6	3851.56	1345.46	2117.03	3462.5	447.917	827.792	1275.71	1793.38	2944.83	4738.21	1674.71	744.426	2419.13	573.527	311.693	885.22	2248.23	1056.12	3304.35	445.572	131.114
22	HIV/AIDS (registered cases)	B20-B24	35.171	3.5405	38.7115	70.5852	7.09334	77.6786	105.756	10.6338	116.39	186.074	34.3572	220.431	149.605	27.5469	177.152	335.679	61.9041	397.583	14296.6	4027.04	18323.6	993.162	269.179	1262.34	15289.7	4296.22	19586	21061.8	6211	27272.8	1110.2	333.028	1443.23	22172	6544.03	28716	5614.52	1846.45	7460.97	254.662	78.561	333.223	5869.19	1925.01	7794.19	316.777	124.347
23	Mumps	B26	0	70.8637	70.8637	0	67.8418	67.8418	0	138.706	138.706	0	365.326	365.326	0	348.259	348.259	0	713.585	713.585	0	199.681	199.681	0	101.903	101.903	0	301.584	301.584	0	101.308	101.308	0	52.3053	52.3053	0	153.613	153.613	0	42.6826	42.6826	0	22.2033	22.2033	0	64.8858	64.8858	0	11.5449
24	Malaria	B50-B54	0	2.26655	2.26655	0	1.01174	1.01174	0	3.27829	3.27829	74.4158	18.8384	93.2542	74.8025	14.8629	89.6654	149.218	33.7013	182.92	64.9462	30.0571	95.0033	101.507	18.7671	120.275	166.454	48.8241	215.278	0	7.63358	7.63358	0	3.47991	3.47991	0	11.1135	11.1135	0	3.59134	3.59134	0	2.72391	2.72391	0	6.31525	6.31525	0	1.77523
25	Leishmaniasis (Visceral-Coetaneous)	B55-B55.1	35.171	39.5428	74.7138	35.2926	26.9605	62.2531	70.4636	66.5033	136.967	37.1737	48.8994	86.0731	0	34.1826	34.1826	37.1737	83.082	120.256	0	84.5737	84.5737	0	60.0132	60.0132	0	144.587	144.587	0	28.7353	28.7353	0	20.2399	20.2399	0	48.9752	48.9752	0	13.0977	13.0977	0	9.73507	9.73507	0	22.8327	22.8327	0	3.36314
26	Hydatid Cyst	B67	0	0.0433374	0.0433374	0	0.0651254	0.0651254	0	0.108463	0.108463	0	0.448904	0.448904	0	0.834738	0.834738	0	1.28364	1.28364	0	2.45273	2.45273	31.401	4.22258	35.6236	31.401	6.6753	38.0763	96.2731	2.68776	98.9609	53.5921	4.92122	58.5133	149.865	7.60898	157.474	34.0849	1.87215	35.9571	0	6.84264	6.84264	34.0849	8.71479	42.7997	15.4335	0.541678
27	Teniasis	B68	0	4.34198	4.34198	0	4.15826	4.15826	0	8.50023	8.50023	0	24.8851	24.8851	0	28.2179	28.2179	0	53.103	53.103	0	35.0991	35.0991	0	66.6484	66.6484	0	101.747	101.747	0	11.6494	11.6494	0	19.5913	19.5913	0	31.2408	31.2408	0	0.0941315	0.0941315	0	0.0754751	0.0754751	0	0.169607	0.169607	0	0.311013
28	Hymenolepiasis	B71.0	0	52.4541	52.4541	0	54.7116	54.7116	0	107.166	107.166	0	357.119	357.119	0	375.593	375.593	0	732.713	732.713	0	684.537	684.537	0	765.345	765.345	0	1449.88	1449.88	0	346.481	346.481	0	361.736	361.736	0	708.217	708.217	0	150.696	150.696	0	135.889	135.889	0	286.585	286.585	0	38.1027
29	Ascariasis	B77	0	11.1211	11.1211	0	9.96775	9.96775	0	21.0889	21.0889	0	66.1447	66.1447	0	63.3082	63.3082	0	129.453	129.453	0	126.215	126.215	0	151.218	151.218	0	277.433	277.433	0	66.8366	66.8366	0	78.8687	78.8687	0	145.705	145.705	0	31.695	31.695	0	34.6198	34.6198	0	66.3147	66.3147	0	8.26838
30	Trichuriasis	B79	0	1.47664	1.47664	0	1.41387	1.41387	0	2.89051	2.89051	0	7.57228	7.57228	0	7.23231	7.23231	0	14.8046	14.8046	0	16.8706	16.8706	0	16.6658	16.6658	0	33.5364	33.5364	0	5.82468	5.82468	0	8.47763	8.47763	0	14.3023	14.3023	0	0.0470657	0.0470657	0	3.57545	3.57545	0	3.62251	3.62251	0	0
31	Entrobiasis	B80	0	29.2659	29.2659	0	28.0107	28.0107	0	57.2766	57.2766	0	395.085	395.085	0	356.664	356.664	0	751.75	751.75	0	872.957	872.957	0	701.757	701.757	0	1574.71	1574.71	0	367.853	367.853	0	276.693	276.693	0	644.546	644.546	0	109.922	109.922	0	73.7109	73.7109	0	183.633	183.633	0	23.9374
32	Trichostrongyliasis	B81.2	0	1.718	1.718	0	1.64481	1.64481	0	3.36281	3.36281	0	14.3386	14.3386	0	13.6998	13.6998	0	28.0384	28.0384	0	34.0076	34.0076	0	33.575	33.575	0	67.5826	67.5826	0	19.2219	19.2219	0	17.1533	17.1533	0	36.3752	36.3752	0	10.7984	10.7984	0	7.25845	7.25845	0	18.0568	18.0568	0	2.90691
33	Other infectious and parasitic diseases		4382.88	3455.9	7838.78	4298.88	3678.21	7977.08	8681.75	7134.11	15815.9	122.577	1359.02	1481.6	172.32	2132.66	2304.98	294.897	3491.68	3786.58	1192.8	1848.15	3040.95	902.278	6667.36	7569.64	2095.08	8515.51	10610.6	1740.6	1248.77	2989.38	44.1803	218.006	262.186	1784.78	1466.78	3251.56	1645.84	1078.85	2724.68	323.214	803.445	1126.66	1969.05	1882.29	3851.34	255.704	260.331
2	Neoplasms		5750.73	103.626	5854.36	4863.64	79.7846	4943.43	10614.4	183.41	10797.8	10787	372.907	11159.9	8337.13	296.74	8633.87	19124.1	669.647	19793.8	32416.8	1632.02	34048.8	31042.5	1923.17	32965.7	63459.3	3555.18	67014.5	37032.6	2592.41	39625	34742.4	4089.81	38832.2	71775	6682.22	78457.2	49718.3	4738.33	54456.7	42100.1	5343.18	47443.3	91818.4	10081.5	101900	36293.3	4508.45
34	Oral cavity cancer	C00-C09	152.622	3.88482	156.507	0	0	0	152.622	3.88482	156.507	189.542	7.77272	197.314	49.125	3.21986	52.3448	238.667	10.9926	249.659	458.596	31.9555	490.552	285.96	22.8211	308.781	744.556	54.7766	799.333	290.777	22.6393	313.417	359.198	34.9988	394.196	649.975	57.6381	707.613	491.142	46.5915	537.733	368.447	41.1736	409.62	859.588	87.7651	947.354	244.542	33.8997
35	Esophagus cancer	C15	0	0	0	0	0	0	0	0	0	0	0	0	0	0	0	0	0	0	222.258	10.0637	232.322	190.124	8.53304	198.657	412.382	18.5967	430.978	1240.34	58.2308	1298.57	1044.28	48.1156	1092.4	2284.62	106.346	2390.97	2096.4	116.609	2213.01	1893.48	101.928	1995.41	3989.88	218.537	4208.42	1886.66	143.61
36	Stomach cancer	C16	0	0	0	0	0	0	0	0	0	0	0	0	0	0	0	0	0	0	2528.92	92.4149	2621.34	1920.38	75.4445	1995.83	4449.31	167.859	4617.17	5674.61	258.684	5933.29	3993.44	192.731	4186.17	9668.05	451.415	10119.5	9612.74	523.839	10136.6	6603.04	374.261	6977.3	16215.8	898.1	17113.9	8668.67	635.167
37	Colon cancer	C18	0	0	0	0	0	0	0	0	0	188.651	16.3419	204.993	150.222	12.934	163.156	338.874	29.2758	368.15	1335.31	129.393	1464.71	1038.93	100.007	1138.94	2374.25	229.4	2603.65	2332.67	287.787	2620.45	1674.71	200.43	1875.14	4007.38	488.217	4495.6	3136.16	443.91	3580.07	2175.7	295.686	2471.39	5311.87	739.596	6051.46	2290	458.275
38	Liver cancer	C22	0	0	0	94.774	0.413068	95.1871	94.774	0.413068	95.1871	425.547	4.48299	430.03	364.688	4.00104	368.689	790.234	8.48403	798.719	1948.69	30.5445	1979.23	1681.44	27.5633	1709	3630.13	58.1078	3688.23	3261.11	64.1368	3325.25	2712.85	55.0429	2767.89	5973.96	119.18	6093.14	4214.07	99.4406	4313.51	3527.41	84.303	3611.71	7741.48	183.744	7925.22	2966.83	93.9586
39	Pancreas cancer	C25	0	0	0	0	0	0	0	0	0	0	0	0	0	0	0	0	0	0	195.163	3.16742	198.33	0	0	0	195.163	3.16742	198.33	409.287	8.33254	417.62	272.346	5.54054	277.887	681.633	13.8731	695.506	651.368	15.9994	667.368	450.831	10.8385	461.669	1102.2	26.8379	1129.04	555.003	18.1666
40	Larynx cancer	C32	0	0	0	0	0	0	0	0	0	0	0	0	0	0	0	0	0	0	203.784	19.4736	223.257	156.867	9.16135	166.028	360.65	28.6349	389.285	1050.78	98.4978	1149.28	683.067	41.0781	724.145	1733.85	139.576	1873.42	1604.58	175.66	1780.24	911.532	63.5544	975.086	2516.11	239.215	2755.32	1316.64	198.264
41	Lung cancer	C34	0	0	0	0	0	0	0	0	0	0	0	0	0	0	0	0	0	0	1503.17	73.911	1577.08	919.799	44.9092	964.708	2422.97	118.82	2541.79	4054.9	238.912	4293.81	2269.89	130.649	2400.54	6324.79	369.561	6694.35	6198.94	434.784	6633.72	3331.09	224.383	3555.47	9530.02	659.167	10189.2	5091.77	482.552
42	Skin cancer	C43-C44	0	0	0	0	0	0	0	0	0	94.316	0.676313	94.9923	0	1.54467	1.54467	94.316	2.22098	96.537	783.719	55.8704	839.59	536.683	44.2587	580.941	1320.4	100.129	1420.53	568.035	225.052	793.087	502.436	186.242	688.678	1070.47	411.294	1481.76	682.243	567.953	1250.2	644.403	428.371	1072.77	1326.65	996.325	2322.97	263.725	402.998
43	Breast Cancer	C50	0	0	0	0	0	0	0	0	0	0	0	0	0	0	0	0	0	0	48.927	2.47564	51.4026	789.006	270.636	1059.64	837.933	273.112	1111.05	129.744	13.7747	143.519	7121.45	2285.12	9406.57	7251.19	2298.9	9550.09	183.12	21.5041	204.624	5908.09	2110.9	8018.99	6091.21	2132.41	8223.62	20.6176	12.2674
44	Cervix cancer	C53	0	0	0	0	0	0	0	0	0	0	0	0	0	0	0	0	0	0	0	0	0	424.199	28.0944	452.293	424.199	28.0944	452.293	0	0	0	781.694	58.9007	840.595	781.694	58.9007	840.595	0	0	0	832.366	72.215	904.581	832.366	72.215	904.581	0	0
45	Corpus of Uterus cancer	C54	0	0	0	0	0	0	0	0	0	0	0	0	0	0	0	0	0	0	0	0	0	376.631	63.0893	439.721	376.631	63.0893	439.721	0	0	0	652.347	125.712	778.059	652.347	125.712	778.059	0	0	0	648.465	144.674	793.139	648.465	144.674	793.139	0	0
46	Ovary cancer	C56	0	0	0	0	0	0	0	0	0	0	0	0	66.5095	3.07062	69.5801	66.5095	3.07062	69.5801	0	0	0	391.561	22.7969	414.358	391.561	22.7969	414.358	0	0	0	500.059	35.5698	535.628	500.059	35.5698	535.628	0	0	0	521.049	42.67	563.719	521.049	42.67	563.719	0	0
47	Prostate cancer	C61	0	0	0	0	0	0	0	0	0	0	0	0	0	0	0	0	0	0	151.525	10.9967	162.522	0	0	0	151.525	10.9967	162.522	601.269	52.1656	653.435	0	0	0	601.269	52.1656	653.435	1377.63	140.648	1518.28	0	0	0	1377.63	140.648	1518.28	1629.51	227.29
48	Malignant neoplasm of testis	C62	0	0.498424	0.498424	0	0	0	0	0.498424	0.498424	0	2.39043	2.39043	0	0	0	0	2.39043	2.39043	196.835	54.3218	251.157	0	0	0	196.835	54.3218	251.157	202.15	54.5075	256.657	0	0	0	202.15	54.5075	256.657	34.0849	12.2754	46.3603	0	0	0	34.0849	12.2754	46.3603	0	3.40252
49	Kidney cancer	C64	376.195	11.1129	387.308	229.244	6.12564	235.37	605.439	17.2385	622.678	237.609	10.482	248.091	210.062	9.95206	220.014	447.672	20.4341	468.106	16.3582	0.921957	17.2802	233.133	16.655	249.788	249.491	17.5769	267.068	206.984	21.6996	228.684	233.829	21.9847	255.814	440.813	43.6843	484.497	328.023	39.9228	367.946	301.017	32.8625	333.88	629.04	72.7854	701.825	278.423	45.8324
50	Bladder Cancer	C67	0	0	0	0	0	0	0	0	0	0	0	0	0	0	0	0	0	0	0	31.6382	31.6382	0	9.32751	9.32751	0	40.9657	40.9657	316.143	285.35	601.493	125.81	45.3709	171.181	441.953	330.721	772.674	825.043	640.707	1465.75	339.302	114.747	454.049	1164.35	755.454	1919.8	737.031	559.491
51	CNS cancer	C70-C72	893.051	10.4045	903.456	853.501	7.98506	861.486	1746.55	18.3895	1764.94	2530.2	67.0807	2597.28	2295.93	47.8185	2343.75	4826.13	114.899	4941.03	7179.64	276.556	7456.19	6276.13	188.831	6464.96	13455.8	465.387	13921.2	6529.35	310.677	6840.03	5250.92	192.144	5443.06	11780.3	502.821	12283.1	4804.14	270.313	5074.45	3663.53	155.915	3819.45	8467.67	426.228	8893.9	1996.12	152.782
52	Hodgkin's diseases	C81	9.92846	0.588332	10.5168	0	0	0	9.92846	0.588332	10.5168	52.4372	5.82687	58.2641	52.3921	7.6799	60.072	104.829	13.5068	118.336	644.062	91.9738	736.036	658.675	126.646	785.321	1302.74	218.62	1521.36	187.026	30.0287	217.055	186.225	32.2193	218.444	373.251	62.248	435.499	128.62	28.6546	157.275	31.3732	7.72505	39.0982	159.993	36.3797	196.373	244.683	65.1387
53	Non-Hodgkin Lymphoma	C82-C83	140.695	2.76836	143.463	73.5324	1.77705	75.3094	214.227	4.54541	218.772	395.594	15.535	411.129	209.345	9.74054	219.085	604.939	25.2756	630.214	1110.22	61.7233	1171.94	621.519	40.7097	662.229	1731.74	102.433	1834.17	995.333	67.9385	1063.27	577.745	45.7056	623.451	1573.08	113.644	1686.72	722.728	57.6255	780.354	445.461	40.5106	485.971	1168.19	98.1362	1266.33	296.545	32.5138
54	Multiple Myeloma	C90.0	62.6517	0.761109	63.4128	0	0	0	62.6517	0.761109	63.4128	181.229	4.73497	185.964	75.7613	2.26823	78.0296	256.99	7.0032	263.994	529.954	19.9836	549.938	382.757	14.4587	397.216	912.711	34.4422	947.154	501.086	23.4298	524.515	389.773	18.0664	407.839	890.858	41.4962	932.355	382.196	20.88	403.076	327.683	17.475	345.158	709.879	38.355	748.234	164.321	12.4302
55	Acute Lymphocytic Leukemia	C91.0	1435.46	32.1669	1467.63	1105.09	27.4344	1132.52	2540.55	59.6013	2600.15	4094.3	183.12	4277.42	2430.65	117.567	2548.21	6524.95	300.687	6825.63	6405.81	392.307	6798.12	3755.53	250.042	4005.57	10161.3	642.349	10803.7	1575.09	113.085	1688.18	1167.11	91.3558	1258.47	2742.2	204.441	2946.64	354.866	31.1661	386.032	352.849	32.4783	385.327	707.715	63.6444	771.36	166.292	20.8763
56	Chronic Lymphocytic Leukemia	C91.1	0	0	0	0	0	0	0	0	0	0	0	0	0	0	0	0	0	0	0	0	0	0	0	0	0	0	0	137.973	26.8967	164.869	71.4293	13.5217	84.951	209.402	40.4184	249.82	719.516	140.66	860.176	237.489	48.8674	286.356	957.005	189.528	1146.53	405.791	109.106
57	Acute Myeloid Leukemia	C92.0	617.728	4.58725	622.315	636.592	4.96218	641.554	1254.32	9.54943	1263.87	1637.45	29.5103	1666.96	1626.59	30.2995	1656.89	3264.04	59.8099	3323.85	4219.52	111.604	4331.13	4125.88	112.317	4238.2	8345.41	223.922	8569.33	3385.53	110.693	3496.22	3136.04	104.202	3240.25	6521.57	214.895	6736.47	2218.48	86.2542	2304.74	1997.43	77.5215	2074.95	4215.92	163.776	4379.69	825.441	43.4111
58	Chronic Myeloid Leukemia	C92.1	59.5529	0.825811	60.3788	33.8266	0.495437	34.3221	93.3796	1.32125	94.7008	196.949	5.78919	202.738	110.31	3.39161	113.702	307.259	9.1808	316.44	699.416	29.6166	729.033	399.229	17.4797	416.709	1098.65	47.0964	1145.74	848.694	44.7395	893.433	476.593	25.5471	502.14	1325.29	70.2866	1395.57	815.105	50.2767	865.382	465.846	28.7598	494.606	1280.95	79.0366	1359.99	435.511	37.0781
59	Acute Moncytic Leukemia	C93.0	6.22177	0.0488359	6.2706	6.24373	0.0464924	6.29023	12.4655	0.0953283	12.5608	19.0027	0.351917	19.3546	17.1028	0.318802	17.4216	36.1055	0.670719	36.7762	60.124	1.68126	61.8052	48.0011	1.22344	49.2246	108.125	2.9047	111.03	62.9278	2.185	65.1128	41.5365	1.32583	42.8623	104.464	3.51083	107.975	52.7218	2.17833	54.9001	29.9217	1.11071	31.0324	82.6435	3.28905	85.9325	24.773	1.38327
60	Benign Neoplasm of Breast	D24	0	0	0	0	0.511655	0.511655	0	0.511655	0.511655	0	0	0	0	18.7861	18.7861	0	18.7861	18.7861	0	0	0	0	66.9748	66.9748	0	66.9748	66.9748	0	0	0	0	37.2988	37.2988	0	37.2988	37.2988	0	0	0	0	17.0392	17.0392	0	17.0392	17.0392	0	0
61	Other neoplasms		1996.63	35.9783	2032.61	1830.84	30.0336	1860.87	3827.47	66.012	3893.48	544.159	18.8116	562.97	678.441	24.1475	702.589	1222.6	42.9591	1265.56	1974.79	99.4201	2074.21	5830.06	361.188	6191.24	7804.84	460.608	8265.45	2470.81	172.965	2643.77	517.642	60.9359	578.578	2988.45	233.901	3222.35	8084.41	770.472	8854.89	6092.29	773.21	6865.5	14176.7	1543.68	15720.4	5784.43	718.557
3	Diseases of the blood and blood forming organs		1020.23	15391.2	16411.4	962.702	14031.5	14994.2	1982.94	29422.6	31405.6	2112.64	24343	26455.6	1930.8	24294.3	26225.1	4043.43	48637.3	52680.7	2137.24	42407.9	44545.1	2362.17	88479.4	90841.6	4499.41	130887	135387	1578.09	16077.4	17655.5	1461.07	41973.5	43434.6	3039.17	58050.9	61090.1	457.728	15363.5	15821.3	365.678	21472.1	21837.8	823.406	36835.6	37659	113.582	4784.62
62	Iron deficiency anemia + Other anemias	D50-53,D55,D58-D59,D60-D64	138.624	6726.2	6864.82	278.206	5766.54	6044.75	416.83	12492.7	12909.6	0	22987.3	22987.3	0	22177.4	22177.4	0	45164.8	45164.8	170.416	39704.8	39875.2	70.1065	71545.7	71615.8	240.522	111251	111491	74.6057	14957.9	15032.5	22.0976	41206.1	41228.2	96.7033	56164.1	56260.8	127.75	12845.7	12973.5	48.6767	18304.8	18353.5	176.427	31150.5	31326.9	71.2916	4016.74
63	G6PD deficiency	D55.0	41.7238	339.981	381.705	40.1624	328.518	368.681	81.8862	668.5	750.386	55.6978	0	55.6978	53.4485	0	53.4485	109.146	0	109.146	26.1735	0	26.1735	26.3416	0	26.3416	52.5151	0	52.5151	19.9255	0	19.9255	20.1964	0	20.1964	40.1219	0	40.1219	25.7614	0	25.7614	26.6218	0	26.6218	52.3832	0	52.3832	6.08825	0
64	Major thalassemia	D56.1	110.151	2361.7	2471.85	101.209	2166.36	2267.57	211.36	4528.06	4739.42	1804.15	0	1804.15	1650.07	0	1650.07	3454.22	0	3454.22	1745.17	0	1745.17	1756.38	0	1756.38	3501.55	0	3501.55	1328.57	0	1328.57	1346.63	0	1346.63	2675.2	0	2675.2	168.734	0	168.734	174.37	0	174.37	343.104	0	343.104	4.39006	0
65	Hemophilia A, B	D66	375.514	584.123	959.638	180.731	452.622	633.352	556.245	1036.75	1592.99	146.218	0	146.218	70.1563	0	70.1563	216.374	0	216.374	65.2874	0	65.2874	65.7066	0	65.7066	130.994	0	130.994	49.7023	0	49.7023	50.378	0	50.378	100.08	0	100.08	61.0536	0	61.0536	63.0926	0	63.0926	124.146	0	124.146	13.7091	0
66	ITP (episode) Idiopathic Thrombocytopenic Purpura	D69.3	0	35.4182	35.4182	0	35.4932	35.4932	0	70.9114	70.9114	0	127.634	127.634	0	139.943	139.943	0	267.577	267.577	0	119.615	119.615	0	316.476	316.476	0	436.091	436.091	0	46.8272	46.8272	0	141.987	141.987	0	188.815	188.815	0	19.6342	19.6342	0	60.0794	60.0794	0	79.7136	79.7136	0	5.30693
67	Other diseases of the blood and blood forming organs		354.221	5343.75	5697.97	362.393	5281.91	5644.3	716.614	10625.7	11342.3	106.574	1228	1334.58	157.12	1976.97	2134.09	263.694	3204.97	3468.67	130.198	2583.43	2713.63	443.636	16617.2	17060.9	573.834	19200.7	19774.5	105.29	1072.68	1177.97	21.7692	625.381	647.15	127.059	1698.06	1825.12	74.4286	2498.18	2572.6	52.9171	3107.21	3160.13	127.346	5605.39	5732.74	18.1026	762.573
4	Endocrine, nutritional and metabolic diseases		11640.9	59532.9	71173.7	12492.5	62852.2	75344.6	24133.4	122385	146518	1729.55	7852.98	9582.53	2305.05	12828.3	15133.4	4034.6	20681.3	24715.9	2750.39	20601.9	23352.3	3219.97	86937.8	90157.8	5970.36	107540	113510	3172.69	22210.6	25383.3	2823.95	51302.4	54126.3	5996.64	73513	79509.6	7058.95	23172.7	30231.6	7785.04	38062.4	45847.5	14844	61235.1	76079.1	4053.68	6014.25
68	Congenital hypothyroidism	E03.0,E03.1	3743.54	21382.8	25126.4	3057.47	21316.8	24374.3	6801.01	42699.6	49500.7	834.648	0	834.648	1019.4	0	1019.4	1854.05	0	1854.05	392.006	0	392.006	394.523	0	394.523	786.53	0	786.53	298.428	0	298.428	302.485	0	302.485	600.914	0	600.914	347.801	0	347.801	359.417	0	359.417	707.217	0	707.217	103.986	0
69	Phenylketonuria	E70.0,E70.1	1072.9	7780.72	8853.62	1032.75	7636.87	8669.61	2105.65	15417.6	17523.2	340.597	0	340.597	326.842	0	326.842	667.439	0	667.439	160.055	0	160.055	161.083	0	161.083	321.139	0	321.139	121.848	0	121.848	123.504	0	123.504	245.352	0	245.352	142.067	0	142.067	146.811	0	146.811	288.878	0	288.878	42.5538	0
70	Goiter (grades II +)	E01	0	280.851	280.851	0	342.069	342.069	0	622.919	622.919	37.2421	6166.17	6203.42	37.4666	8934.17	8971.64	74.7087	15100.3	15175.1	100.768	12837.1	12937.9	171.614	31064.8	31236.4	272.382	43901.9	44174.3	0	5011.79	5011.79	75.6896	14388.3	14464	75.6896	19400.1	19475.8	0	1542.04	1542.04	19.0469	5291.73	5310.78	19.0469	6833.77	6852.82	0	352.423
71	Diabetes	E10-11	417.932	641.622	1059.55	280.274	1252.14	1532.42	698.206	1893.76	2591.97	318.294	948.455	1266.75	659.093	1789.94	2449.03	977.387	2738.39	3715.78	1930.01	5758.73	7688.74	1888.01	10212.4	12100.4	3818.02	15971.1	19789.1	2540.74	15633.2	18173.9	2280.19	27771.2	30051.4	4820.93	43404.3	48225.3	5421.27	17840.3	23261.5	6133.19	27205.2	33338.4	11554.5	45045.4	56599.9	3261.06	4698.36
72	Polycystic ovarian syndrome	E28.2	0	0	0	0	0	0	0	0	0	0	0	0	0	615.71	615.71	0	615.71	615.71	0	0	0	0	28576.5	28576.5	0	28576.5	28576.5	0	0	0	0	8193.94	8193.94	0	8193.94	8193.94	0	0	0	0	2.77744	2.77744	0	2.77744	2.77744	0	0
73	Protein Energy Malnutrition	E44-E45	2364.85	8588.95	10953.8	3419.4	8422.27	11841.7	5784.25	17011.2	22795.5	111.521	0	111.521	74.6718	0	74.6718	186.193	0	186.193	0	0	0	0	0	0	0	0	0	0	0	0	0	0	0	0	0	0	0	0	0	0	0	0	0	0	0	0	0
74	Vitamin A deficiency-corneal scars	E50.3-E50.5	0	76.1481	76.1481	0	114.957	114.957	0	191.105	191.105	0	249.816	249.816	0	356.956	356.956	0	606.772	606.772	0	751.019	751.019	0	756.472	756.472	0	1507.49	1507.49	0	83.7826	83.7826	0	184.566	184.566	0	268.349	268.349	0	22.4055	22.4055	0	54.7329	54.7329	0	77.1384	77.1384	0	4.90724
75	Rickets	E55.0	0	112.193	112.193	0	107.377	107.377	0	219.57	219.57	0	92.3869	92.3869	0	87.6481	87.6481	0	180.035	180.035	0	0	0	0	0	0	0	0	0	0	0	0	0	0	0	0	0	0	0	0	0	0	0	0	0	0	0	0	0
76	Other endocrine, nutritional and metabolic diseases		4041.66	20669.5	24711.2	4702.59	23659.7	28362.3	8744.25	44329.2	53073.5	87.2487	396.15	483.399	187.575	1043.92	1231.49	274.824	1440.07	1714.89	167.55	1255.04	1422.59	604.739	16327.7	16932.4	772.289	17582.7	18355	211.681	1481.89	1693.57	42.0752	764.376	806.451	253.756	2246.26	2500.02	1147.82	3767.98	4915.79	1126.57	5508	6634.57	2274.38	9275.97	11550.4	646.075	958.551
5	Mental and behavioral disorders		107.754	0	107.754	0	0	0	107.754	0	107.754	4653.38	11073.1	15726.4	604.701	12463.6	13068.3	5258.08	23536.6	28794.7	59370.2	592686	652056	15301.3	622578	637880	74671.5	1.21526e+06	1.28994e+06	41647	248148	289795	10087.8	266431	276519	51734.8	514579	566314	22247.5	76661.8	98909.3	9659.3	159029	168688	31906.8	235691	267598	6277.99	23042.8
77	Dementia	F00-F03	0	0	0	0	0	0	0	0	0	0	0	0	0	0	0	0	0	0	0	0	0	0	0	0	0	0	0	1460.84	2340.73	3801.58	854.683	1358.33	2213.02	2315.53	3699.06	6014.59	1397.6	6093.75	7491.35	1030.74	9349.71	10380.4	2428.33	15443.5	17871.8	1834.98	10208.2
78	Addiction	F11	70.342	0	70.342	0	0	0	70.342	0	70.342	2867.37	0	2867.37	37.4666	0	37.4666	2904.83	0	2904.83	33932.2	288639	322571	1489.56	22216.7	23706.2	35421.8	310856	346278	22991.6	134982	157973	905.23	13413.4	14318.6	23896.8	148395	172292	7905.52	15646.1	23551.6	357.655	10223.1	10580.8	8263.18	25869.2	34132.4	574.563	1350.41
79	Schizophrenia (and schizo-affective disorder)	F20-F25	0	0	0	0	0	0	0	0	0	0	0	0	0	0	0	0	0	0	3097.57	40225.4	43323	2997.38	69799	72796.4	6094.95	110024	116119	2926	3621	6547	2453	5767	8220	5379	9388	14767	1221	112	1333	1274	116	1390	2495	228	2723	58	26
80	Bipolar disorder (I, II, cyclothymic disorders)	F31-F34	0	0	0	0	0	0	0	0	0	620.701	0	620.701	218.555	0	218.555	839.256	0	839.256	11850.8	117092	128943	2928.01	118284	121212	14778.8	235376	250155	3633.36	239.949	3873.31	727.789	253.467	981.256	4361.15	493.416	4854.56	1548.46	2459.92	4008.38	412.113	3877.42	4289.54	1960.57	6337.34	8297.92	629.155	559.993
81	Depression	F32 & F53	0	0	0	0	0	0	0	0	0	930.573	8596.12	9526.7	299.471	8523.79	8823.26	1230.04	17119.9	18350	5502.98	58823	64326	3065.62	146461	149526	8568.6	205284	213852	6109.95	57013.5	63123.4	3147.73	157061	160208	9257.68	214074	223332	4828.23	26537.6	31365.8	3021.45	73463.9	76485.3	7849.67	100001	107851	1618.01	5260.36
82	Panic disorder	F41.0	0	0	0	0	0	0	0	0	0	0	330.508	330.508	0	901.11	901.11	0	1231.62	1231.62	915.945	19864.9	20780.9	1520.96	55150.9	56671.8	2436.9	75015.8	77452.7	863.998	9649.82	10513.8	1179.54	25422.2	26601.7	2043.54	35072	37115.6	670.019	3848.35	4518.37	1173.18	11196.4	12369.6	1843.2	15044.8	16888	226.919	522.814
83	General anxiety disorder	F41.1	0	0	0	0	0	0	0	0	0	0	421.946	421.946	0	822.169	822.169	0	1244.12	1244.12	0	11681.7	11681.7	0	30594.9	30594.9	0	42276.5	42276.5	0	8141.36	8141.36	0	20921.2	20921.2	0	29062.6	29062.6	0	3255.55	3255.55	0	9471.04	9471.04	0	12726.6	12726.6	0	463.663
84	Obsessive compulsive disorder	F42	0	0	0	0	0	0	0	0	0	0	1073.43	1073.43	0	1072.75	1072.75	0	2146.19	2146.19	0	10728.5	10728.5	0	50551	50551	0	61279.5	61279.5	0	6595.7	6595.7	0	24578.2	24578.2	0	31173.9	31173.9	0	2405.63	2405.63	0	10144.9	10144.9	0	12550.6	12550.6	0	352.591
85	Post-traumatic stress disorder	F43.1	0	0	0	0	0	0	0	0	0	0	92.4627	92.4627	0	129.504	129.504	0	221.966	221.966	453.915	9525.83	9979.75	426.027	12595.6	13021.6	879.943	22121.4	23001.4	879.296	8988.14	9867.43	643.491	12999.3	13642.8	1522.79	21987.4	23510.2	990.873	3602.09	4592.96	935.44	7236.12	8171.56	1926.31	10838.2	12764.5	305.927	516.682
86	Other mental and behavioral disorders		37.4116	0	37.4116	0	0	0	37.4116	0	37.4116	234.744	558.59	793.334	49.2081	1014.23	1063.44	283.952	1572.82	1856.78	3616.75	36105.6	39722.4	2873.71	116926	119799	6490.46	153031	159522	2782	16576.2	19358.2	176.355	4657.75	4834.11	2958.36	21233.9	24192.3	3685.82	12700.8	16386.6	1454.73	23950.4	25405.1	5140.55	36651.2	41791.8	1030.43	3782.13
6	Diseases of the nervous system		8199.21	1772.97	9972.18	7664.41	2437.77	10102.2	15863.6	4210.75	20074.4	2507.96	24643.7	27151.7	1832.36	19415.7	21248	4340.32	44059.4	48399.7	5845.65	61186.4	67032.1	4942.15	71889.5	76831.7	10787.8	133076	143864	2878.43	26851.6	29730.1	2304.64	41185.1	43489.7	5183.07	68036.7	73219.8	1331.2	16816.4	18147.6	1462.37	31851	33313.4	2793.57	48667.4	51461	700.974	5545.65
87	Meningitis	A39.0,A87,G00-03	4001.41	495.111	4496.52	3770.25	431.456	4201.71	7771.66	926.566	8698.23	1079.13	668.857	1747.99	598.551	363.116	961.666	1677.68	1031.97	2709.66	1835.34	598.85	2434.19	785.336	174.205	959.541	2620.67	773.055	3393.73	752.427	111.336	863.763	460.359	51.4487	511.808	1212.79	162.785	1375.57	357.892	29.6017	387.494	419.739	27.7884	447.527	777.631	57.3901	835.022	170.512	14.2069
88	Parkinson Disease	G20	0	0	0	0	0	0	0	0	0	0	0	0	0	0	0	0	0	0	0	0	0	0	0	0	0	0	0	0	81.0605	81.0605	0	44.6198	44.6198	0	125.68	125.68	12.7478	4149.61	4162.36	13.4076	2298.28	2311.69	26.1554	6447.89	6474.04	258.335	2462.79
89	Multiple sclerosis	G35	0	0	0	0	0	0	0	0	0	0	130.062	130.062	0	250.745	250.745	0	380.806	380.806	687.281	7816.83	8504.11	1021.62	14177.6	15199.2	1708.9	21994.4	23703.3	603.215	460.427	1063.64	845.028	369.667	1214.7	1448.24	830.094	2278.34	211.622	51.6543	263.277	303.339	124.969	428.308	514.961	176.624	691.585	35.6458	11.0631
90	Epilepsy	G40	1351.07	657.567	2008.64	1009.01	1083.43	2092.44	2360.08	1740.99	4101.08	1302.31	13067.2	14369.6	1084.7	9098.16	10182.9	2387.01	22165.4	24552.4	2966.92	12285.9	15252.8	2207.02	9189.88	11396.9	5173.94	21475.7	26649.7	1330.74	6124.61	7455.35	964.913	5720.05	6684.96	2295.65	11844.7	14140.3	532.476	1836.95	2369.43	514.268	2242.09	2756.36	1046.74	4079.04	5125.79	124.76	320.602
91	Migraine (episode)	G43	0	0	0	0	0	0	0	0	0	0	4529.77	4529.77	0	6479.75	6479.75	0	11009.5	11009.5	0	16748.1	16748.1	0	21583.7	21583.7	0	38331.8	38331.8	0	5239.98	5239.98	0	7835.49	7835.49	0	13075.5	13075.5	0	2208.71	2208.71	0	3326.53	3326.53	0	5535.25	5535.25	0	597.011
92	Tension headache (episode)	G44.2	0	0	0	0	0	0	0	0	0	0	5004.62	5004.62	0	1628.3	1628.3	0	6632.93	6632.93	0	19858.1	19858.1	0	6893.27	6893.27	0	26751.4	26751.4	0	10902.7	10902.7	0	3834.85	3834.85	0	14737.6	14737.6	0	3871.37	3871.37	0	1359.89	1359.89	0	5231.26	5231.26	0	1046.64
93	Carpal tunnel syndrome	G 56	0	0	0	0	0	0	0	0	0	0	0	0	0	15.6195	15.6195	0	15.6195	15.6195	0	151.322	151.322	0	6369.35	6369.35	0	6520.67	6520.67	0	2139.95	2139.95	0	22715.3	22715.3	0	24855.3	24855.3	0	1934.06	1934.06	0	17862.3	17862.3	0	19796.4	19796.4	0	209.469
94	Other diseases of the nervous system		2846.73	620.294	3467.02	2885.14	922.891	3808.03	5731.87	1543.19	7275.06	126.516	1243.17	1369.69	149.11	1579.97	1729.08	275.626	2823.14	3098.77	356.109	3727.39	4083.5	928.181	13501.5	14429.7	1284.29	17228.9	18513.2	192.048	1791.53	1983.58	34.3378	613.634	647.972	226.386	2405.17	2631.55	216.458	2734.41	2950.87	211.619	4609.15	4820.77	428.077	7343.56	7771.64	111.721	883.866
7	Diseases of the eye and adnexa		0	521.394	521.394	0	755.234	755.234	0	1276.63	1276.63	0	1977.37	1977.37	0	2818.13	2818.13	0	4795.5	4795.5	0	8474.93	8474.93	0	13515	13515	0	21989.9	21989.9	0	8448.34	8448.34	0	9948.52	9948.52	0	18396.9	18396.9	0	15063.1	15063.1	0	16208.4	16208.4	0	31271.5	31271.5	0	16533
95	Conjunctivitis	H10	0	9.63575	9.63575	0	9.22013	9.22013	0	18.8559	18.8559	0	50.645	50.645	0	48.3694	48.3694	0	99.0144	99.0144	0	114.479	114.479	0	112.982	112.982	0	227.461	227.461	0	58.074	58.074	0	57.9752	57.9752	0	116.049	116.049	0	24.4735	24.4735	0	24.6075	24.6075	0	49.0809	49.0809	0	6.61242
96	Cataract	H25-H26	0	0	0	0	0	0	0	0	0	0	0	0	0	0	0	0	0	0	0	0	0	0	0	0	0	0	0	0	434.702	434.702	0	427.934	427.934	0	862.636	862.636	0	3388.2	3388.2	0	3520.95	3520.95	0	6909.15	6909.15	0	8193.9
97	Glaucoma	H40	0	0	0	0	0	0	0	0	0	0	0	0	0	0	0	0	0	0	0	0	0	0	0	0	0	0	0	0	1645.28	1645.28	0	1619.97	1619.97	0	3265.25	3265.25	0	4590.33	4590.33	0	4672.88	4672.88	0	9263.21	9263.21	0	4416.45
98	Refractory impairment	H52	0	330.733	330.733	0	461.718	461.718	0	792.451	792.451	0	1826.98	1826.98	0	2540.43	2540.43	0	4367.41	4367.41	0	7844.17	7844.17	0	10863.8	10863.8	0	18707.9	18707.9	0	5746.61	5746.61	0	7694.41	7694.41	0	13441	13441	0	4610.8	4610.8	0	5644.42	5644.42	0	10255.2	10255.2	0	1281.04
99	Other Diseases of the eye and adnexa		0	181.026	181.026	0	284.296	284.296	0	465.321	465.321	0	99.7503	99.7503	0	229.328	229.328	0	329.078	329.078	0	516.281	516.281	0	2538.23	2538.23	0	3054.51	3054.51	0	563.671	563.671	0	148.227	148.227	0	711.898	711.898	0	2449.33	2449.33	0	2345.51	2345.51	0	4794.84	4794.84	0	2635.04
9	Diseases of the circulatory system		6291.2	653.295	6944.49	4371.55	714.731	5086.28	10662.7	1368.03	12030.8	11600.2	1191.73	12791.9	11729	1333.09	13062.1	23329.2	2524.82	25854	37277.2	10540.4	47817.6	34770.9	28290	63060.9	72048.1	38830.4	110879	74858.1	62944.4	137802	42586.8	134259	176846	117445	197204	314648	157517	69238.4	226755	106394	90899.6	197293	263911	160138	424049	93259.6	31810.1
100	Rheumatic heart disease	I05-I09	103.453	150.005	253.458	139.103	139.638	278.741	242.556	289.643	532.199	260.489	368.125	628.614	299.341	377.209	676.55	559.83	745.334	1305.16	811.556	546.704	1358.26	916.195	548.745	1464.94	1727.75	1095.45	2823.2	391.561	145.391	536.952	444.741	147.163	591.904	836.302	292.554	1128.86	486.71	47.7233	534.433	644.066	48.1512	692.217	1130.78	95.8745	1226.65	229.857	18.0656
101	Ischemic heart disease (MI, angina & HF after MI)	I20-I22,I50	1599.33	0.00593742	1599.33	384.084	0.00142023	384.085	1983.41	0.00735765	1983.42	4688.67	24.7073	4713.38	4489.06	4.62913	4493.69	9177.74	29.3364	9207.07	20920.5	7656.34	28576.9	14520	20361.4	34881.4	35440.6	28017.7	63458.3	52535	53985.4	106520	21578.5	125805	147384	74113.5	179791	253904	100950	45386.6	146336	50250.7	60838.8	111089	151200	106225	257426	47759.6	14826.3
102	Endocarditis	I33	868.976	0.370313	869.346	593.772	0.362516	594.135	1462.75	0.732829	1463.48	1600.11	1.94997	1602.06	1197.1	1.89721	1199	2797.21	3.84718	2801.06	2444.65	4.39703	2449.05	1879.87	4.418	1884.29	4324.52	8.81503	4333.34	1004.28	2.22663	1006.51	791.436	2.2745	793.711	1795.72	4.50113	1800.22	357.892	0.939934	358.832	268.07	0.966205	269.036	625.962	1.90614	627.868	71.2916	0.252334
103	Mitral valve prolapse	I34.1	417.932	45.5608	463.493	384.084	43.8558	427.94	802.016	89.4167	891.433	1042.03	86.1551	1128.18	935.358	82.5016	1017.86	1977.38	168.657	2146.04	3493.19	149.235	3642.43	2214.32	132.033	2346.36	5707.52	281.268	5988.78	2011.12	111.255	2122.38	1034.38	53.6918	1088.07	3045.5	164.947	3210.45	1419.34	77.7352	1497.08	881.124	43.5165	924.641	2300.47	121.252	2421.72	648.049	35.1629
104	Cerebrovascular diseases	I60-I64	1117.23	230.532	1347.76	1224.9	261.824	1486.73	2342.14	492.356	2834.49	3423.67	650.672	4074.34	3853.7	758.371	4612.07	7277.37	1409.04	8686.42	7336.36	1541.66	8878.02	8710.23	1930.29	10640.5	16046.6	3471.95	19518.5	13921.5	4500.49	18422	18103.2	6250.45	24353.7	32024.8	10750.9	42775.7	28690.3	12466.9	41157.2	38953.7	16814.2	55767.8	67643.9	29281.1	96925.1	29687.1	11860.4
105	Other Diseases of the circulatory system		2184.28	226.821	2411.1	1645.6	269.049	1914.65	3829.87	495.87	4325.74	585.18	60.1177	645.297	954.459	108.481	1062.94	1539.64	168.599	1708.24	2270.87	642.109	2912.98	6530.29	5313.12	11843.4	8801.17	5955.22	14756.4	4994.51	4199.63	9194.14	634.519	2000.38	2634.9	5629.03	6200.02	11829	25612.9	11258.5	36871.4	15396.2	13154	28550.2	41009.1	24412.5	65421.6	14863.7	5069.89
10	Diseases of the respiratory system		323.261	20310.1	20633.3	113.196	14454.2	14567.4	436.457	34764.3	35200.8	548.584	34466	35014.6	488.858	28066.2	28555	1037.44	62532.1	63569.6	2160.45	83139.7	85300.1	3489.38	88823.9	92313.3	5649.82	171964	177613	3700.24	39249.6	42949.9	2766.59	34454.7	37221.3	6466.83	73704.3	80171.1	7772.87	28182.7	35955.6	5394.07	34982.8	40376.9	13166.9	63165.5	76332.5	6776.55	44466.9
106	Upper respiratory tract infection, otitis, deafness	J00-06,H65-66	0	4188.28	4188.28	0	4015.2	4015.2	0	8203.48	8203.48	0	16662.8	16662.8	0	15924.1	15924.1	0	32586.9	32586.9	0	29927.1	29927.1	0	29536.5	29536.5	0	59463.6	59463.6	0	15188.4	15188.4	0	15163.4	15163.4	0	30351.8	30351.8	0	6401.38	6401.38	0	6436.86	6436.86	0	12838.2	12838.2	0	1983.29
107	COPD + Cor Pulmonale	J41-44,I 27.9	0	0	0	0	0	0	0	0	0	0	0	0	0	0	0	0	0	0	1525.7	32755.3	34281	1381.53	30150.5	31532	2907.24	62905.8	65813	1850.25	14585.1	16435.4	835.917	13153.2	13989.1	2686.17	27738.3	30424.5	3961.78	14191.8	18153.6	2283.28	21068.3	23351.6	6245.06	35260.1	41505.1	2857.92	34742.1
108	Asthma	J45	211.026	9070.23	9281.25	70.5852	4997.96	5068.55	281.611	14068.2	14349.8	520.911	16064.6	16585.5	449.076	9858.12	10307.2	969.987	25922.7	26892.7	503.133	15392.5	15895.6	1452.51	12455.1	13907.6	1955.64	27847.6	29803.2	1603.11	6857.39	8460.5	1889.45	5624.75	7514.21	3492.57	12482.1	15974.7	2547.19	3006.89	5554.08	2330.22	2415.35	4745.57	4877.41	5422.24	10299.6	2838.58	654.391
109	Other Diseases of the respiratory system		112.235	7051.57	7163.81	42.6108	5441.05	5483.67	154.846	12492.6	12647.5	27.6738	1738.67	1766.34	39.7812	2283.91	2323.69	67.455	4022.57	4090.03	131.611	5064.76	5196.37	655.336	16681.9	17337.3	786.947	21746.7	22533.6	246.879	2618.72	2865.6	41.2206	513.355	554.576	288.1	3132.08	3420.18	1263.9	4582.63	5846.53	780.574	5062.35	5842.92	2044.48	9644.98	11689.5	1080.05	7087.13
11	Diseases of the digestive system		1236.01	29848.9	31084.9	845.655	30396.6	31242.3	2081.67	60245.5	62327.1	3527.33	28265.8	31793.1	3340.43	31087.9	34428.4	6867.77	59353.7	66221.5	14854	73159.7	88013.7	16797.6	102142	118939	31651.6	175301	206953	10702.4	57734.2	68436.6	9898.61	63831.1	73729.8	20601	121565	142166	7480.58	42583.4	50064	9431.66	50741.1	60172.7	16912.2	93324.5	110237	2417.69	9289.9
110	Dental caries	K02	0	1220.37	1220.37	0	923.368	923.368	0	2143.74	2143.74	0	7506.36	7506.36	0	6853.96	6853.96	0	14360.3	14360.3	0	17855	17855	0	16368.8	16368.8	0	34223.8	34223.8	0	7783.3	7783.3	0	7276.43	7276.43	0	15059.7	15059.7	0	2128.86	2128.86	0	1985.4	1985.4	0	4114.26	4114.26	0	310.213
111	Periodontal disease	K05	0	0	0	0	0	0	0	0	0	0	9.06285	9.06285	0	10.12	10.12	0	19.1828	19.1828	0	528.335	528.335	0	491.475	491.475	0	1019.81	1019.81	0	809.454	809.454	0	567.156	567.156	0	1376.61	1376.61	0	366.807	366.807	0	279.43	279.43	0	646.237	646.237	0	70.2959
112	Edentulism	K---	0	0	0	0	0	0	0	0	0	0	0	0	0	0	0	0	0	0	0	1.07313	1.07313	0	1.08916	1.08916	0	2.16229	2.16229	0	9210.27	9210.27	0	9283.28	9283.28	0	18493.5	18493.5	0	15421.5	15421.5	0	16088.8	16088.8	0	31510.3	31510.3	0	2103.22
113	Gastroesophagial reflux	K21	0	38.6617	38.6617	0	196.356	196.356	0	235.017	235.017	0	227.806	227.806	0	1137.14	1137.14	0	1364.95	1364.95	0	3319.59	3319.59	0	11761.6	11761.6	0	15081.2	15081.2	0	6343.81	6343.81	0	10038	10038	0	16381.9	16381.9	0	1359.08	1359.08	0	5659.77	5659.77	0	7018.84	7018.84	0	850.71
114	Peptic ulcer	K25-K26	140.684	691.568	832.252	0	672.507	672.507	140.684	1364.07	1504.76	409.321	5092.36	5501.68	262.266	4860.44	5122.7	671.587	9952.8	10624.4	979.267	14186.6	15165.9	1807.72	15167.8	16975.5	2786.98	29354.5	32141.4	475.671	9121.61	9597.29	835.631	9585.15	10420.8	1311.3	18706.8	20018.1	1381.48	4138.48	5519.97	2888.83	3650.1	6538.93	4270.32	7788.58	12058.9	664.774	950.803
115	Dyspepsia	K30	0	466.385	466.385	0	784.994	784.994	0	1251.38	1251.38	0	3777.51	3777.51	0	6060.06	6060.06	0	9837.56	9837.56	0	14208.3	14208.3	0	17474.6	17474.6	0	31683	31683	0	8231.69	8231.69	0	8410.53	8410.53	0	16642.2	16642.2	0	4044.68	4044.68	0	4258.54	4258.54	0	8303.22	8303.22	0	1216.91
116	Acute appendicitis	K35	105.513	4.19947	109.713	35.2926	2.52203	37.8146	140.806	6.7215	147.527	186.005	87.0521	273.057	149.605	50.9782	200.583	335.61	138.03	473.641	336.13	461.926	798.056	273.121	271.116	544.237	609.252	733.042	1342.29	149.211	127.696	276.908	81.9108	76.285	158.196	231.122	203.981	435.103	140.498	19.7703	160.268	48.6767	11.7769	60.4536	189.175	31.5471	220.722	68.9022	1.68602
117	Inguinal hernia	K40	0	201.298	201.298	0	52.5564	52.5564	0	253.854	253.854	0	1089.04	1089.04	0	253.955	253.955	0	1342.99	1342.99	0	2748.85	2748.85	0	478.82	478.82	0	3227.67	3227.67	0	1931.64	1931.64	0	259.31	259.31	0	2190.95	2190.95	0	1826.9	1826.9	0	148.319	148.319	0	1975.22	1975.22	0	528.58
118	Crohn's disease	K50	0	61.3009	61.3009	0	60.993	60.993	0	122.294	122.294	0	179.874	179.874	0	183.261	183.261	0	363.135	363.135	0	574.174	574.174	0	591.016	591.016	0	1165.19	1165.19	0	152.338	152.338	0	176.451	176.451	0	328.788	328.788	0	35.3477	35.3477	0	46.9012	46.9012	0	82.249	82.249	0	9.5645
119	Ulcerative colitis	K51	35.171	182.169	217.34	0	196.072	196.072	35.171	378.241	413.412	223.384	1340.01	1563.4	149.736	1045.5	1195.24	373.12	2385.51	2758.63	2388.94	8646.46	11035.4	1632.71	6849.08	8481.79	4021.66	15495.5	19517.2	2194.84	4075.63	6270.46	1832.43	4907.39	6739.81	4027.27	8983.01	13010.3	924.453	983.425	1907.88	1050.41	989.915	2040.32	1974.86	1973.34	3948.2	196.052	304.52
120	Chronic constipation	K59	0	90.6184	90.6184	0	126.555	126.555	0	217.173	217.173	0	1255.2	1255.2	0	1842.31	1842.31	0	3097.5	3097.5	0	3852.46	3852.46	0	7632.6	7632.6	0	11485.1	11485.1	0	3656.9	3656.9	0	6810.45	6810.45	0	10467.3	10467.3	0	2915.07	2915.07	0	4192.3	4192.3	0	7107.37	7107.37	0	170.322
121	Chronic liver disease	K70-K76	525.505	116.926	642.431	492.029	113.871	605.9	1017.53	230.797	1248.33	2530.68	330.397	2861.08	2469.53	320.145	2789.67	5000.21	650.542	5650.75	10182.6	1399.71	11582.3	9000.98	1192.49	10193.5	19183.5	2592.2	21775.7	6923.14	737.667	7660.8	5679.51	579.522	6259.03	12602.6	1317.19	13919.8	3429.02	372.752	3801.77	2647.54	258.14	2905.68	6076.55	630.892	6707.45	835.287	82.2381
122	Cholelithiasis	K80	0	0	0	0	0	0	0	0	0	0	0	0	0	193.103	193.103	0	193.103	193.103	0	568.595	568.595	0	2282.05	2282.05	0	2850.64	2850.64	0	1114.73	1114.73	0	1895.55	1895.55	0	3010.28	3010.28	0	888.569	888.569	0	2208.32	2208.32	0	3096.89	3096.89	0	442.391
123	Cholecystitis	K81	0	0	0	0	0	0	0	0	0	0	0	0	37.4666	61.8397	99.3064	37.4666	61.8397	99.3064	62.2415	234.941	297.183	928.31	2277.78	3206.09	990.552	2512.72	3503.27	245.485	538.341	783.826	1321.65	2966.56	4288.22	1567.14	3504.91	5072.04	388.751	1141.86	1530.61	1431.36	3604.25	5035.61	1820.11	4746.11	6566.22	267.343	764.711
124	Celiac	K90	0	16412	16412	0	15824.5	15824.5	0	32236.5	32236.5	0	5945.23	5945.23	0	5685.33	5685.33	0	11630.6	11630.6	0	116.882	116.882	0	118.109	118.109	0	234.99	234.99	0	47.0895	47.0895	0	47.9977	47.9977	0	95.0872	95.0872	0	16.0928	16.0928	0	16.4019	16.4019	0	32.4947	32.4947	0	3.12078
125	Other Diseases of the digestive system		429.138	10363.4	10792.5	318.333	11442.3	11760.6	747.471	21805.7	22553.2	177.939	1425.89	1603.83	271.83	2529.81	2801.64	449.77	3955.7	4405.47	904.887	4456.79	5361.68	3154.73	19183.1	22337.8	4059.62	23639.9	27699.5	714.062	3852.01	4566.07	147.484	951.048	1098.53	861.545	4803.06	5664.6	1216.37	6924.25	8140.62	1364.85	7342.71	8707.57	2581.23	14267	16848.2	385.331	1480.63
12	Diseases of the skin and subcutaneous tissue		0	3350.81	3350.81	0	3360.02	3360.02	0	6710.41	6710.41	0	5574.54	5574.54	0	9095.7	9095.7	0	14670.2	14670.2	69.1593	113139	113208	80.5592	130411	130492	149.718	243551	243700	0	31467.9	31467.9	0	30806	30806	0	62273.9	62273.9	0	10957	10957	0	11297.6	11297.6	0	22254.6	22254.6	0	1030.56
126	Pilonidal cyst	L05	0	1.81679	1.81679	0	0.903893	0.903893	0	2.72068	2.72068	0	1.89373	1.89373	0	7.77927	7.77927	0	9.673	9.673	0	229.801	229.801	0	54.3281	54.3281	0	284.129	284.129	0	80.3325	80.3325	0	9.32274	9.32274	0	89.6552	89.6552	0	7.47355	7.47355	0	0	0	0	7.47355	7.47355	0	1.42667
127	Pemphigus	L10	0	0.29652	0.29652	0	0.135064	0.135064				0	1.51953	1.51953	0	0.896782	0.896782	0	2.41631	2.41631	64.9462	22.4083	87.3545	65.4294	11.0886	76.5181	130.376	33.4969	163.873	0	41.9511	41.9511	0	18.1821	18.1821	0	60.1332	60.1332	0	11.2268	11.2268	0	6.3667	6.3667	0	17.5935	17.5935	0	2.43769
128	Atopic Dermatitis	L20	0	2147.63	2147.63	0	2058.07	2058.07	0	4205.7	4205.7	0	3624.58	3624.58	0	3456.6	3456.6	0	7081.18	7081.18	0	4351.3	4351.3	0	4319.57	4319.57	0	8670.87	8670.87	0	2146.02	2146.02	0	2161.2	2161.2	0	4307.22	4307.22	0	867.502	867.502	0	881.494	881.494	0	1749	1749	0	216.566
129	Seborrheic dermatitis	L21	0	0.106337	0.106337	0	0.0967767	0.0967767	0	0.203113	0.203113	0	0.437685	0.437685	0	0.415054	0.415054	0	0.852739	0.852739	0	3181.26	3181.26	0	3233.16	3233.16	0	6414.41	6414.41	0	10197.2	10197.2	0	10524.6	10524.6	0	20721.8	20721.8	0	343.613	343.613	0	342.473	342.473	0	686.086	686.086	0	0.606739
130	Contact dermatitis	L23-L25	0	0	0	0	0	0	0	0	0	0	0	0	0	0	0	0	0	0	0	9988.12	9988.12	0	11076	11076	0	21064.1	21064.1	0	4943.02	4943.02	0	5408.07	5408.07	0	10351.1	10351.1	0	2220.84	2220.84	0	2459	2459	0	4679.84	4679.84	0	233.743
131	Psoriasis	L40	0	0	0	0	0	0	0	0	0	0	1086.5	1086.5	0	1051.04	1051.04	0	2137.54	2137.54	0	8206.66	8206.66	0	8286.11	8286.11	0	16492.8	16492.8	0	4693.11	4693.11	0	4786.57	4786.57	0	9479.68	9479.68	0	1720.96	1720.96	0	1766.73	1766.73	0	3487.69	3487.69	0	374.365
132	Lichen planus	L43	0	0	0	0	0	0	0	0	0	0	34.0447	34.0447	0	34.0072	34.0072	0	68.052	68.052	0	2626.84	2626.84	0	2800.98	2800.98	0	5427.82	5427.82	0	1637.91	1637.91	0	1781.74	1781.74	0	3419.65	3419.65	0	212.679	212.679	0	242.387	242.387	0	455.065	455.065	0	13.8366
133	Alopecia Areata	L63	0	37.5755	37.5755	0	35.9968	35.9968	0	73.5723	73.5723	0	152.18	152.18	0	145.352	145.352	0	297.531	297.531	0	331.397	331.397	0	327.708	327.708	0	659.105	659.105	0	165.363	165.363	0	165.64	165.64	0	331.003	331.003	0	68.6409	68.6409	0	69.3749	69.3749	0	138.016	138.016	0	18.0879
134	Acne Vulgaris	L70.0	0	0	0	0	0	0	0	0	0	0	0	0	0	3280.8	3280.8	0	3280.8	3280.8	0	64434.2	64434.2	0	63041.4	63041.4	0	127476	127476	0	5445.57	5445.57	0	5473.41	5473.41	0	10919	10919	0	3716.2	3716.2	0	3888.52	3888.52	0	7604.72	7604.72	0	4.03793
135	Vitiligo	L80	0	0	0	0	0	0	0	0	0	0	392.165	392.165	0	378.64	378.64	0	770.805	770.805	0	12874.9	12874.9	0	12768.7	12768.7	0	25643.6	25643.6	0	17.9069	17.9069	0	18.2666	18.2666	0	36.1735	36.1735	0	6.22292	6.22292	0	6.34415	6.34415	0	12.5671	12.5671	0	1.19822
136	Other diseases of the skin and subcutaneous tissue		0	1163.39	1163.39	0	1264.83	1264.83	0	2428.21	2428.21	0	281.212	281.212	0	740.17	740.17	0	1021.38	1021.38	4.21309	6892.28	6896.49	15.1297	24492.4	24507.6	19.3428	31384.7	31404.1	0	2099.53	2099.53	0	458.991	458.991	0	2558.52	2558.52	0	1781.66	1781.66	0	1634.86	1634.86	0	3416.52	3416.52	0	164.25
13	Diseases of the musculoskeletal system and connective tissue		107.754	55.3706	163.124	113.196	188.244	301.44	220.95	243.615	464.564	195.959	150.436	346.395	162.858	1192.83	1355.69	358.817	1343.26	1702.08	608.565	54040.4	54648.9	708.693	113559	114267	1317.26	167599	168916	296.541	104628	104924	313.653	227548	227862	610.194	332176	332786	78.0424	84305	84383	79.182	177490	177569	157.224	261795	261952	12.0222	30441.7
137	Rheumatoid arthritis (adults)	M05,M06	0	0	0	0	0	0	0	0	0	0	0	0	0	0	0	0	0	0	0	8564.43	8564.43	0	4962.57	4962.57	0	13527	13527	0	502.923	502.923	0	21225.5	21225.5	0	21728.4	21728.4	0	423.49	423.49	0	236.143	236.143	0	659.633	659.633	0	44.5915
138	Knee osteoarthrosis	M17	0	0	0	0	0	0	0	0	0	0	0	0	0	0	0	0	0	0	0	6487.8	6487.8	0	9210.87	9210.87	0	15698.7	15698.7	0	40016	40016	0	86572.6	86572.6	0	126589	126589	0	33981.5	33981.5	0	83681.1	83681.1	0	117663	117663	0	11485.8
139	Neck arthrosis	M19	0	0	0	0	0	0	0	0	0	0	31.9749	31.9749	0	670.507	670.507	0	702.482	702.482	0	2255.33	2255.33	0	4250.93	4250.93	0	6506.26	6506.26	0	2723.09	2723.09	0	8218.8	8218.8	0	10941.9	10941.9	0	2392.33	2392.33	0	5691.89	5691.89	0	8084.23	8084.23	0	1013.95
140	Systemic lupus erythematosus	M32	70.342	36.1435	106.486	70.5852	117.38	187.965	140.927	153.523	294.451	186.074	65.117	251.191	149.605	368.503	518.108	335.679	433.62	769.299	571.492	165.353	736.845	575.594	1031.78	1607.37	1147.09	1197.13	2344.22	276.756	288.452	565.208	308.98	2176.01	2484.99	585.735	2464.47	3050.2	65.3524	33.1445	98.4968	67.7236	19.4026	87.1262	133.076	52.5471	185.623	10.1061	8.32868
141	Low back pain	M54.5	0	0	0	0	0	0	0	0	0	0	0	0	0	0	0	0	0	0	0	27665.9	27665.9	0	61482.2	61482.2	0	89148.1	89148.1	0	45530.8	45530.8	0	83619.7	83619.7	0	129150	129150	0	24287.6	24287.6	0	39853.5	39853.5	0	64141.1	64141.1	0	6538.8
142	Frozen shoulder	M75.0	0	0	0	0	0	0	0	0	0	0	0	0	0	0	0	0	0	0	0	1329.99	1329.99	0	1459.71	1459.71	0	2789.7	2789.7	0	1330.77	1330.77	0	4684.96	4684.96	0	6015.73	6015.73	0	1868.51	1868.51	0	6990.86	6990.86	0	8859.37	8859.37	0	2255.91
143	Rotator cuff syndrome	M75.1	0	0	0	0	0	0	0	0	0	0	0	0	0	0	0	0	0	0	0	3817.38	3817.38	0	8295.15	8295.15	0	12112.5	12112.5	0	5817.66	5817.66	0	13020	13020	0	18837.7	18837.7	0	5707.95	5707.95	0	12376.5	12376.5	0	18084.4	18084.4	0	3736.97
144	Elbow epicondilitis	M77	0	0.00268061	0.00268061	0	0.00268061	0.00268061	0	0.00536123	0.00536123	0	45.7554	45.7554	0	56.7503	56.7503	0	102.506	102.506	0	462.123	462.123	0	1538.01	1538.01	0	2000.14	2000.14	0	1437.47	1437.47	0	4639.94	4639.94	0	6077.42	6077.42	0	1902.01	1902.01	0	2955.95	2955.95	0	4857.97	4857.97	0	505.618
145	Other diseases of the musculoskeletal system and connective tissue		37.4116	19.2244	56.636	42.6108	70.8614	113.472	80.0224	90.0858	170.108	9.88532	7.58888	17.4742	13.2527	97.0674	110.32	23.138	104.656	127.794	37.073	3292.07	3329.14	133.099	21327.3	21460.4	170.172	24619.4	24789.5	19.7851	6980.75	7000.53	4.67325	3390.33	3395.01	24.4584	10371.1	10395.5	12.69	13708.3	13721	11.4584	25684.5	25695.9	24.1484	39392.8	39417	1.9161	4851.81
14	Diseases of the genitourinary system		2300.93	34.8466	2335.77	1854.47	49.7035	1904.18	4155.4	84.5501	4239.95	3409.46	5508.87	8918.33	2850.72	3277.6	6128.32	6260.18	8786.47	15046.6	6111.92	48271.4	54383.3	5063.25	98373	103436	11175.2	146644	157820	3264.48	73833.6	77098.1	1908.1	126351	128259	5172.57	200184	205357	2534.96	61889.8	64424.7	2231.95	126411	128643	4766.91	188300	193067	1357.35	28933.9
146	Renal failure	N17-N19	1502.05	16.1193	1518.17	1156.39	9.8486	1166.24	2658.44	25.9679	2684.41	3237.46	111.07	3348.53	2618.74	49.1483	2667.89	5856.2	160.218	6016.42	5739.59	814.936	6554.53	4112.32	453.821	4566.15	9851.92	1268.76	11120.7	3046.67	1265.27	4311.94	1879.67	929.989	2809.66	4926.34	2195.26	7121.6	2122.76	1122.5	3245.27	1908.96	867.534	2776.5	4031.73	1990.04	6021.77	1141.02	342.601
147	Calculus of kidney and ureter	N20,N22	0	0	0	0	0	0	0	0	0	0	5084.93	5084.93	0	2850.41	2850.41	0	7935.33	7935.33	0	25122.2	25122.2	0	14341.5	14341.5	0	39463.8	39463.8	0	41184.3	41184.3	0	23211.6	23211.6	0	64395.9	64395.9	0	18055.6	18055.6	0	10392.4	10392.4	0	28448	28448	0	4019.92
148	Acute cystitis	N30.0	0	6.62871	6.62871	0	21.1448	21.1448	0	27.7735	27.7735	0	34.9746	34.9746	0	111.322	111.322	0	146.297	146.297	0	826.085	826.085	0	4063.83	4063.83	0	4889.91	4889.91	0	595.645	595.645	0	2971.77	2971.77	0	3567.41	3567.41	0	169.085	169.085	0	848.546	848.546	0	1017.63	1017.63	0	45.7016
149	Hyperplasia of prostate	N40	0	0	0	0	0	0	0	0	0	0	0	0	0	0	0	0	0	0	0	0	0	0	0	0	0	0	0	0	0.0826391	0.0826391	0	0	0	0	0.0826391	0.0826391	0	19684.7	19684.7	0	0	0	0	19684.7	19684.7	0	16852.6
150	Chronic prostitis	N41.1	0	0	0	0	0	0	0	0	0	0	0	0	0	0	0	0	0	0	0	13515.8	13515.8	0	0	0	0	13515.8	13515.8	0	21133.3	21133.3	0	0	0	0	21133.3	21133.3	0	11923.1	11923.1	0	0	0	0	11923.1	11923.1	0	3061.62
151	Infertility (male and female)	N46,N97	0	0	0	0	0	0	0	0	0	0	0	0	0	0	0	0	0	0	0	5051.67	5051.67	0	36948.1	36948.1	0	41999.8	41999.8	0	4728.86	4728.86	0	17169.7	17169.7	0	21898.6	21898.6	0	871.272	871.272	0	0	0	0	871.272	871.272	0	0
152	Endometriosis	N80	0	0	0	0	0	0	0	0	0	0	0	0	0	0	0	0	0	0	0	0	0	0	10073.4	10073.4	0	10073.4	10073.4	0	0	0	0	20694.2	20694.2	0	20694.2	20694.2	0	0	0	0	3.76246	3.76246	0	3.76246	3.76246	0	0
153	Female genital prolapse	N81	0	0	0	0	0	0	0	0	0	0	0	0	0	0	0	0	0	0	0	0	0	0	0	0	0	0	0	0	0	0	0	7434.34	7434.34	0	7434.34	7434.34	0	0	0	0	9674.38	9674.38	0	9674.38	9674.38	0	0
154	Menorrhagia duo to leiomyoma and Other	D25 ; N93	0	0	0	0	0	0	0	0	0	0	0	0	0	0	0	0	0	0	0	0	0	0	7448.98	7448.98	0	7448.98	7448.98	0	0	0	0	44912.8	44912.8	0	44912.8	44912.8	0	0	0	0	17648.3	17648.3	0	17648.3	17648.3	0	0
155	Premenstrual syndrome	N94.3	0	0	0	0	0	0	0	0	0	0	0	0	0	0	0	0	0	0	0	0	0	0	6567.93	6567.93	0	6567.93	6567.93	0	0	0	0	3328.08	3328.08	0	3328.08	3328.08	0	0	0	0	0	0	0	0	0	0	0
156	Menopause (hot flashes & atrophic vaginitis)	N95.1,N95.2	0	0	0	0	0	0	0	0	0	0	0	0	0	0	0	0	0	0	0	0	0	0	0	0	0	0	0	0	0	0	0	3815.72	3815.72	0	3815.72	3815.72	0	0	0	0	68682.9	68682.9	0	68682.9	68682.9	0	0
157	Other diseases of the genitourinary system		798.871	12.0986	810.97	698.086	18.7101	716.796	1496.96	30.8087	1527.77	171.993	277.9	449.893	231.98	266.717	498.697	403.973	544.617	948.589	372.33	2940.63	3312.96	950.923	18475.3	19426.3	1323.25	21416	22739.2	217.805	4926.16	5143.97	28.4296	1882.56	1910.98	246.235	6808.72	7054.95	412.195	10063.5	10475.7	322.984	18292.8	18615.8	735.18	28356.4	29091.5	216.335	4611.48
15	Pregnancy, childbirth and puerperium		0	0	0	0	0	0	0	0	0	0	0	0	710.965	121.66	832.625	710.965	121.66	832.625	0	0	0	11075.9	49733.2	60809.1	11075.9	49733.2	60809.1	0	0	0	3085.27	15947.2	19032.5	3085.27	15947.2	19032.5	0	0	0	0.0601276	506.93	506.991	0.0601276	506.93	506.991	0	0
158	Ectopic pregnancy	O00	0	0	0	0	0	0	0	0	0	0	0	0	0	0	0	0	0	0	0	0	0	0	14.8399	14.8399	0	14.8399	14.8399	0	0	0	0	4.2288	4.2288	0	4.2288	4.2288	0	0	0	0	0	0	0	0	0	0	0
159	Molar pregnancy	O01	0	0	0	0	0	0	0	0	0	0	0	0	0	3.29984	3.29984	0	3.29984	3.29984	0	0	0	0	22.3597	22.3597	0	22.3597	22.3597	0	0	0	0	10.8971	10.8971	0	10.8971	10.8971	0	0	0	0	3.28415	3.28415	0	3.28415	3.28415	0	0
160	Pre-eclampsia	O13-O14	0	0	0	0	0	0	0	0	0	0	0	0	0	0	0	0	0	0	0	0	0	0	43.2501	43.2501	0	43.2501	43.2501	0	0	0	0	21.5531	21.5531	0	21.5531	21.5531	0	0	0	0	0	0	0	0	0	0	0
161	Eclampsia	O15	0	0	0	0	0	0	0	0	0	0	0	0	0	0	0	0	0	0	0	0	0	1502.74	2.88016	1505.62	1502.74	2.88016	1505.62	0	0	0	453.773	1.00083	454.774	453.773	1.00083	454.774	0	0	0	0	0	0	0	0	0	0	0
162	Threatened abortion	O20.0	0	0	0	0	0	0	0	0	0	0	0	0	0	47.4851	47.4851	0	47.4851	47.4851	0	0	0	0	1193.9	1193.9	0	1193.9	1193.9	0	0	0	0	428.553	428.553	0	428.553	428.553	0	0	0	0	0	0	0	0	0	0	0
163	Hyperemesis gravidarum	O21	0	0	0	0	0	0	0	0	0	0	0	0	0	0	0	0	0	0	0	0	0	0	9345.56	9345.56	0	9345.56	9345.56	0	0	0	0	3683.75	3683.75	0	3683.75	3683.75	0	0	0	0	253.697	253.697	0	253.697	253.697	0	0
164	Breast abscess and Mastitis	O91	0	0	0	0	0	0	0	0	0	0	0	0	0	0	0	0	0	0	0	0	0	0	25.0351	25.0351	0	25.0351	25.0351	0	0	0	0	9.21312	9.21312	0	9.21312	9.21312	0	0	0	0	0.370831	0.370831	0	0.370831	0.370831	0	0
165	Pyelonephritis during and after pregnancy	O23.0	0	0	0	0	0	0	0	0	0	0	0	0	0	7.84012	7.84012	0	7.84012	7.84012	0	0	0	0	188.228	188.228	0	188.228	188.228	0	0	0	0	109.552	109.552	0	109.552	109.552	0	0	0	0	4.36611	4.36611	0	4.36611	4.36611	0	0
166	Placenta previa	O44	0	0	0	0	0	0	0	0	0	0	0	0	0	0	0	0	0	0	0	0	0	0.27407	1246.15	1246.42	0.27407	1246.15	1246.42	0	0	0	0.204362	427.431	427.635	0.204362	427.431	427.635	0	0	0	0.0514266	16.7199	16.7713	0.0514266	16.7199	16.7713	0	0
167	Pregnancy, delivery, abortion, stillbirth	O03-O06,O80-O84	0	0	0	0	0	0	0	0	0	0	0	0	653.109	42.1343	695.244	653.109	42.1343	695.244	0	0	0	7294.42	28112	35406.4	7294.42	28112	35406.4	0	0	0	2374.13	10929.6	13303.8	2374.13	10929.6	13303.8	0	0	0	0	147.47	147.47	0	147.47	147.47	0	0
168	Puerperal sepsis	O85	0	0	0	0	0	0	0	0	0	0	0	0	0	11.0005	11.0005	0	11.0005	11.0005	0	0	0	198.338	198.667	397.005	198.338	198.667	397.005	0	0	0	211.193	83.8237	295.016	211.193	83.8237	295.016	0	0	0	0	7.66519	7.66519	0	7.66519	7.66519	0	0
169	Other pregnancy, childbirth and puerperium conditions		0	0	0	0	0	0	0	0	0	0	0	0	57.8553	9.90019	67.7555	57.8553	9.90019	67.7555	0	0	0	2080.16	9340.34	11420.5	2080.16	9340.34	11420.5	0	0	0	45.9688	237.605	283.574	45.9688	237.605	283.574	0	0	0	0.00870104	73.3577	73.3664	0.00870104	73.3577	73.3664	0	0
16	Certain conditions originating in the perinatal period		383324	238551	621875	312803	166491	479294	696127	405042	1.10117e+06	0	0	0	0	0	0	0	0	0	0	0	0	0	0	0	0	0	0	0	0	0	0	0	0	0	0	0	0	0	0	0	0	0	0	0	0	0	0
170	LBW + maturity (IUGR): Slow fetal growth and fetal malnutrition	P05	13058.9	10478.6	23537.5	10673.8	6985.74	17659.5	23732.7	17464.3	41197	0	0	0	0	0	0	0	0	0	0	0	0	0	0	0	0	0	0	0	0	0	0	0	0	0	0	0	0	0	0	0	0	0	0	0	0	0	0
171	LBW + prematurity	P07.1-P07.2	42583.4	36266.5	78850	34805.7	24177.7	58983.4	77389.2	60444.2	137833	0	0	0	0	0	0	0	0	0	0	0	0	0	0	0	0	0	0	0	0	0	0	0	0	0	0	0	0	0	0	0	0	0	0	0	0	0	0
172	Prematurity + normal birth weight	P07.3	70404.6	23335	93739.7	57545.5	15556.7	73102.2	127950	38891.7	166842	0	0	0	0	0	0	0	0	0	0	0	0	0	0	0	0	0	0	0	0	0	0	0	0	0	0	0	0	0	0	0	0	0	0	0	0	0	0
173	Fetus and newborn affected by maternal factors and by complications of pregnancy, labor and delivery	P00-P04	19047.7	28586.6	47634.3	14636.1	19057.8	33693.8	33683.8	47644.4	81328.2	0	0	0	0	0	0	0	0	0	0	0	0	0	0	0	0	0	0	0	0	0	0	0	0	0	0	0	0	0	0	0	0	0	0	0	0	0	0
174	Fetus and newborn affected by complications of placenta, cord and membranes	P02	6016.92	2297.7	8314.62	4134.66	1531.8	5666.46	10151.6	3829.5	13981.1	0	0	0	0	0	0	0	0	0	0	0	0	0	0	0	0	0	0	0	0	0	0	0	0	0	0	0	0	0	0	0	0	0	0	0	0	0	0
175	Birth trauma	P10-P15	5827.11	25702.2	31529.3	3854.31	17134.8	20989.1	9681.43	42837	52518.4	0	0	0	0	0	0	0	0	0	0	0	0	0	0	0	0	0	0	0	0	0	0	0	0	0	0	0	0	0	0	0	0	0	0	0	0	0	0
176	Respiratory and cardiovascular disorders specific to the perinatal period	P20-P29	63031	21747.8	84778.9	45305.8	14498.6	59804.3	108337	36246.4	144583	0	0	0	0	0	0	0	0	0	0	0	0	0	0	0	0	0	0	0	0	0	0	0	0	0	0	0	0	0	0	0	0	0	0	0	0	0	0
177	Infections specified to the perinatal period	P35-P39	19077.9	5523.26	24601.2	14943.2	3682.17	18625.4	34021.2	9205.43	43226.6	0	0	0	0	0	0	0	0	0	0	0	0	0	0	0	0	0	0	0	0	0	0	0	0	0	0	0	0	0	0	0	0	0	0	0	0	0	0
178	Hemorrhagic and hematological disorders of fetus and newborn	P50-P61	4151.6	667.415	4819.01	3435.7	444.944	3880.65	7587.3	1112.36	8699.66	0	0	0	0	0	0	0	0	0	0	0	0	0	0	0	0	0	0	0	0	0	0	0	0	0	0	0	0	0	0	0	0	0	0	0	0	0	0
179	Transitory endocrine and metabolic disorders specific to fetus and newborn	P70-P74	2416.28	394.381	2810.66	2067.12	262.921	2330.04	4483.4	657.302	5140.7	0	0	0	0	0	0	0	0	0	0	0	0	0	0	0	0	0	0	0	0	0	0	0	0	0	0	0	0	0	0	0	0	0	0	0	0	0	0
180	Digestive system disorders of fetus and newborn	P75-P78	3885.13	565.676	4450.8	2545.58	377.117	2922.7	6430.71	942.794	7373.5	0	0	0	0	0	0	0	0	0	0	0	0	0	0	0	0	0	0	0	0	0	0	0	0	0	0	0	0	0	0	0	0	0	0	0	0	0	0
181	Conditions involving the integument and temperature regulation of fetus and newborn	P80-P83	734.785	161.902	896.687	1105.75	107.935	1213.69	1840.54	269.837	2110.37	0	0	0	0	0	0	0	0	0	0	0	0	0	0	0	0	0	0	0	0	0	0	0	0	0	0	0	0	0	0	0	0	0	0	0	0	0	0
182	Other certain conditions originating in the perinatal period		133088	82823.9	215912	117749	62672.8	180422	250838	145497	396335	0	0	0	0	0	0	0	0	0	0	0	0	0	0	0	0	0	0	0	0	0	0	0	0	0	0	0	0	0	0	0	0	0	0	0	0	0	0
17	Congenital malformations and chromosomal abnormalities		39750.9	52431	92181.9	45091	54756.2	99847.2	84841.9	107187	192029	3040.47	49.4102	3089.88	3249.85	48.3958	3298.24	6290.32	97.806	6388.12	3768.22	2428.8	6197.03	4384.92	2784.39	7169.31	8153.14	5213.2	13366.3	2886.52	2520.77	5407.29	2771.86	2387.65	5159.51	5658.38	4908.42	10566.8	2267.34	2366.73	4634.06	2294.04	2318.69	4612.73	4561.38	4685.42	9246.79	482.163	4.54077
183	Anencephaly	Q00.0	4631.35	0	4631.35	7156.93	0	7156.93	11788.3	0	11788.3	0	0	0	0	0	0	0	0	0	0	0	0	0	0	0	0	0	0	0	0	0	0	0	0	0	0	0	0	0	0	0	0	0	0	0	0	0	0
184	Neural tube defect	Q05-06	1252.97	1062.18	2315.14	1700.93	1866.26	3567.2	2953.9	2928.44	5882.34	83.6405	0	83.6405	0	0	0	83.6405	0	83.6405	24.7474	0	24.7474	24.9063	0	24.9063	49.6537	0	49.6537	18.8398	0	18.8398	19.096	0	19.096	37.9358	0	37.9358	21.8249	0	21.8249	22.5538	0	22.5538	44.3786	0	44.3786	0	0
185	Congenital heart disease	Q20-24	13965.2	12877.4	26842.5	13385.4	12470.1	25855.6	27350.6	25347.5	52698.1	1614.8	0	1614.8	1549.46	0	1549.46	3164.26	0	3164.26	3073.02	0	3073.02	3092.75	0	3092.75	6165.77	0	6165.77	2339.44	0	2339.44	2371.24	0	2371.24	4710.68	0	4710.68	1509.02	0	1509.02	1559.42	0	1559.42	3068.43	0	3068.43	300.611	0
186	Cleft palate	Q35	0	3.5862	3.5862	0	2.6493	2.6493	0	6.2355	6.2355	0	0	0	0	0	0	0	0	0	0	0	0	0	0	0	0	0	0	0	0	0	0	0	0	0	0	0	0	0	0	0	0	0	0	0	0	0	0
187	Cleft lip	Q36	0	0.301805	0.301805	0	0.225865	0.225865	0	0.527669	0.527669	0	0	0	0	0	0	0	0	0	0	0	0	0	0	0	0	0	0	0	0	0	0	0	0	0	0	0	0	0	0	0	0	0	0	0	0	0	0
188	Esophageal atresia	Q39.0-39.1	1779.94	412.612	2192.55	2083.82	481.351	2565.17	3863.76	893.963	4757.73	247.526	0	247.526	288.893	0	288.893	536.419	0	536.419	28.966	0	28.966	29.152	0	29.152	58.118	0	58.118	22.0514	0	22.0514	22.3511	0	22.3511	44.4025	0	44.4025	6.81481	0	6.81481	7.04241	0	7.04241	13.8572	0	13.8572	0	0
189	Imperforate anus	Q42.3	533.231	722.582	1255.81	1031.37	357.359	1388.73	1564.6	1079.94	2644.54	59.3223	0	59.3223	57.1938	0	57.1938	116.516	0	116.516	18.4257	0	18.4257	18.544	0	18.544	36.9697	0	36.9697	14.0272	0	14.0272	14.2179	0	14.2179	28.2451	0	28.2451	11.6652	0	11.6652	12.0548	0	12.0548	23.7199	0	23.7199	0	0
190	Hirschsprung's disease	Q43.1	1001.37	803.831	1805.2	309.411	247.497	556.908	1310.78	1051.33	2362.11	44.5614	0	44.5614	13.7265	0	13.7265	58.2879	0	58.2879	0	0	0	0	0	0	0	0	0	0	0	0	0	0	0	0	0	0	0	0	0	0	0	0	0	0	0	0	0
191	Hypospadiasis	Q54	0	3.28552	3.28552	0	0	0	0	3.28552	3.28552	0	0	0	0	0	0	0	0	0	0	0	0	0	0	0	0	0	0	0	0	0	0	0	0	0	0	0	0	0	0	0	0	0	0	0	0	0	0
192	Renal agenesis	Q60	532.472	0	532.472	512.743	0	512.743	1045.22	0	1045.22	0	0	0	0	0	0	0	0	0	0	0	0	0	0	0	0	0	0	0	0	0	0	0	0	0	0	0	0	0	0	0	0	0	0	0	0	0	0
193	Polycystic kidney (adult type)	Q61.2	0	0	0	0	0	0	0	0	0	0	36.6517	36.6517	0	34.6976	34.6976	0	71.3493	71.3493	0	2280.84	2280.84	0	2261.46	2261.46	0	4542.3	4542.3	0	2352.59	2352.59	0	2352.08	2352.08	0	4704.66	4704.66	0	1981.89	1981.89	0	1983.15	1983.15	0	3965.04	3965.04	0	3.81706
194	Congenital vesico-uretral reflux	Q62.7	0	13.849	13.849	0	13.2781	13.2781	0	27.1271	27.1271	0	10.2659	10.2659	0	9.76	9.76	0	20.0259	20.0259	0	0	0	0	0	0	0	0	0	0	0	0	0	0	0	0	0	0	0	0	0	0	0	0	0	0	0	0	0
195	Down syndrome	Q90	2253.09	18327.6	20580.6	1936.56	18705.4	20641.9	4189.64	37032.9	41222.5	837.235	0	837.235	1076.12	0	1076.12	1913.36	0	1913.36	393.513	0	393.513	396.04	0	396.04	789.553	0	789.553	299.575	0	299.575	303.648	0	303.648	603.224	0	603.224	349.336	0	349.336	361.004	0	361.004	710.34	0	710.34	104.705	0
196	Other congenital malformations and chromosomal abnormalities		13801.3	18203.8	32005.1	16973.8	20612.1	37585.8	30775.1	38815.9	69591	153.379	2.49254	155.872	264.459	3.93825	268.397	417.838	6.43079	424.269	229.555	147.959	377.515	823.526	522.934	1346.46	1053.08	670.893	1723.97	192.588	168.185	360.773	41.2991	35.5747	76.8738	233.887	203.76	437.647	368.679	384.84	753.519	331.969	335.537	667.506	700.648	720.377	1421.02	76.8471	0.723707
20	External causes of morbidity and mortality		167020	45966	212986	128085	29539	157624	295106	75504.9	370610	247179	67423.9	314603	175040	22355.9	197396	422220	89779.8	512000	858989	375209	1.2342e+06	376183	85043.7	461227	1.23517e+06	460252	1.69542e+06	344428	270277	614705	116476	51046.5	167522	460903	321324	782227	125434	97535.3	222969	47408.6	32110.5	79519.1	172842	129646	302488	28724.5	33642.5
197	Transport accidents	V01-V99	26432.9	8913.79	35346.7	17377.5	2392.21	19769.7	43810.4	11306	55116.4	49116.9	22166.7	71283.5	24129.5	9080.93	33210.4	73246.4	31247.6	104494	384897	212737	597634	51200.8	35375	86575.9	436098	248112	684210	158599	80334.9	238934	29345.8	21624.2	50970	187944	101959	289904	52850.2	24321.2	77171.4	13050.3	14707.9	27758.2	65900.4	39029.1	104930	12261.9	13445.6
198	Falls	W00-W19	2959.87	7763.91	10723.8	2560.05	7891.33	10451.4	5519.92	15655.2	21175.2	2877.38	14199.6	17077	1142.5	2753.95	3896.45	4019.88	16953.5	20973.4	12887.7	45516.1	58403.8	1261.51	9457.23	10718.7	14149.2	54973.3	69122.6	7882.24	68746.1	76628.3	829.976	4312.9	5142.88	8712.22	73059	81771.2	3652.92	43707.2	47360.1	628.058	5833.47	6461.53	4280.97	49540.6	53821.6	1004.28	10241.4
199	Exposure to animate and inanimate mechanical forces	W20-W64	1992.42	6385.04	8377.46	1180.42	1573.3	2753.72	3172.84	7958.34	11131.2	2422.27	9795.01	12217.3	1323.75	696.014	2019.76	3746.02	10491	14237	15297.8	66705.5	82003.3	2838.79	3443.53	6282.32	18136.6	70149	88285.6	8046.72	73433	81479.7	1855.28	371.364	2226.65	9902	73804.3	83706.3	3168.54	8884.49	12053	786.872	1482.07	2268.94	3955.42	10366.6	14322	813.945	3887.17
200	Accidental drowning and submersion	W65-W74	7171.16	0	7171.16	5765.32	0	5765.32	12936.5	0	12936.5	8218.26	0	8218.26	2717.98	0	2717.98	10936.2	0	10936.2	27783	0	27783	3242.25	0	3242.25	31025.3	0	31025.3	5057.54	0	5057.54	968.503	0	968.503	6026.04	0	6026.04	1103.08	0	1103.08	386.709	0	386.709	1489.79	0	1489.79	131.569	0
201	Accidental threats to breathing	W75-W84	3435.98	0	3435.98	2939.24	0	2939.24	6375.22	0	6375.22	313.822	0	313.822	229.149	0	229.149	542.97	0	542.97	872.079	0	872.079	109.307	0	109.307	981.386	0	981.386	544.841	0	544.841	91.035	0	91.035	635.876	0	635.876	28.4438	0	28.4438	59.5206	0	59.5206	87.9644	0	87.9644	12.121	0
202	Exposure to electric current, radiation and extreme ambient air temperature	W85-W99	1161.76	4.95167	1166.71	660.687	5.24421	665.931	1822.44	10.1959	1832.64	1842.14	247.829	2089.96	543.996	6.08456	550.08	2386.13	253.913	2640.04	8136.29	606.488	8742.77	1160.63	17.1825	1177.81	9296.91	623.67	9920.58	3118.1	336.152	3454.25	523.684	12.6216	536.306	3641.78	348.773	3990.55	748.833	146.77	895.603	137.53	8.17672	145.707	886.364	154.946	1041.31	89.2089	11.3484
203	Burns	X00-X19	6192.42	4984.86	11177.3	4409.16	4927.58	9336.74	10601.6	9912.44	20514	3728.05	11471.5	15199.6	4740.92	3479.44	8220.36	8468.97	14951	23419.9	25259.1	18434.6	43693.7	36200.7	14348.9	50549.6	61459.8	32783.5	94243.3	11132.3	25621.8	36754.1	7841.13	20716.1	28557.2	18973.4	46337.9	65311.3	3115.21	3108.94	6224.15	2216.54	4019.72	6236.26	5331.75	7128.66	12460.4	729.308	79.1078
204	Contact with venomous animals and plants	X20-X29	705.521	41.5618	747.083	662.151	18.4589	680.61	1367.67	60.0207	1427.69	808.127	54.4266	862.553	633.06	26.4993	659.559	1441.19	80.926	1522.11	1018.48	208.798	1227.28	391.538	99.3197	490.857	1410.02	308.117	1718.13	376.763	106.248	483.012	199.802	62.5876	262.39	576.566	168.836	745.401	125.145	30.9687	156.113	92.891	31.146	124.037	218.035	62.1147	280.15	43.8285	13.1005
205	Bam earthquake	X34	49891.2	1747.31	51638.5	38361.5	1461.66	39823.2	88252.7	3208.97	91461.7	155830	5142.9	160973	118354	4175.01	122529	274184	9317.9	283502	193287	5581.26	198869	147751	4500.19	152252	341039	10081.5	351120	74595.3	2574	77169.3	57251.8	2179.33	59431.1	131847	4753.33	136600	24921.5	1137.02	26058.5	19349.9	1053.41	20403.3	44271.4	2190.43	46461.9	6540.04	496.574
206	Natural disasters 2003, excluding Bam earthquake	X30-X39	2769.72	0	2769.72	2485.75	0	2485.75	5255.47	0	5255.47	4043.1	0	4043.1	3654.29	0	3654.29	7697.39	0	7697.39	12199.7	0	12199.7	9914.06	0	9914.06	22113.7	0	22113.7	3209.33	0	3209.33	2028.18	0	2028.18	5237.51	0	5237.51	1206.8	0	1206.8	486.912	0	486.912	1693.71	0	1693.71	155.728	0
208	Accidental poisoning by and exposure to noxious substance	X40-X49	4259.74	51.4974	4311.24	2636.69	38.2827	2674.97	6896.43	89.7801	6986.21	1528.56	12.6864	1541.24	1381.26	13.386	1394.64	2909.81	26.0724	2935.89	19774.1	48.3307	19822.4	7447.21	39.8208	7487.03	27221.3	88.1514	27309.5	9217.1	11.2698	9228.37	2372.58	14.695	2387.27	11589.7	25.9648	11615.6	3369.45	3.53566	3372.98	323.606	7.33111	330.937	3693.05	10.8668	3703.92	574.839	3.41478
209	Privation or overexertion	X50-X57	187.525	0	187.525	125.928	0	125.928	313.453	0	313.453	0	0	0	0	0	0	0	0	0	2047.47	0	2047.47	165.509	0	165.509	2212.98	0	2212.98	2451.87	0	2451.87	91.035	0	91.035	2542.9	0	2542.9	853.273	0	853.273	145.044	0	145.044	998.318	0	998.318	116.555	0
210	Intentional self- harm	X60-X84	0	0	0	0	0	0	0	0	0	2088.26	24.2229	2112.48	1481.06	142.775	1623.83	3569.32	166.998	3736.32	57278	553.253	57831.2	37246.5	1451.63	38698.2	94524.5	2004.88	96529.4	17964.7	360.143	18324.8	8579.48	760.346	9339.83	26544.2	1120.49	27664.7	4760.84	145.262	4906.1	2035.4	236.965	2272.36	6796.23	382.227	7178.46	776.571	56.4164
211	Assault	X85-Y09	1062.2	113.869	1176.07	323.746	111.436	435.182	1385.94	225.304	1611.25	1578.8	907.849	2486.65	276.925	162.573	439.497	1855.73	1070.42	2926.15	45506.2	1959.99	47466.2	5905.33	338.902	6244.23	51411.5	2298.89	53710.4	18794.9	720.787	19515.7	2398.21	231.736	2629.95	21193.1	952.524	22145.7	4729.5	190.29	4919.79	569.747	83.6039	653.351	5299.24	273.894	5573.14	657.47	46.3664
212	Drugs, medicaments and biological substances causing adverse effects in therapeutic use	Y40-Y84	809.155	0	809.155	381.488	0	381.488	1190.64	0	1190.64	314.815	0	314.815	187.86	0	187.86	502.676	0	502.676	415.919	0	415.919	697.267	0	697.267	1113.19	0	1113.19	457.49	0	457.49	363.619	0	363.619	821.109	0	821.109	403.877	0	403.877	279.114	0	279.114	682.991	0	682.991	239.023	0
213	Other external causes of morbidity and mortality		57988.7	15959.2	73947.9	48215.6	11119.5	59335.1	106204	27078.6	133283	12469.2	3401.26	15870.4	14244.1	1819.23	16063.3	26713.2	5220.49	31933.7	52328.4	22857.2	75185.6	70650.6	15972	86622.6	122979	38829.2	161808	22980.1	18032.8	41013	1735.42	760.563	2495.98	24715.6	18793.4	43509	20396	15859.7	36255.7	6860.48	4646.69	11507.2	27256.5	20506.4	47762.9	4578.11	5361.94
[truncated: 34 more columns]

## Sheet: Rates -ICD Groups
DALY, YLL, and YLD rates per 100,000 by age, sex, and cause (GBD groups); Iran 2003
		Age	0-4	0-4	0-4	0-4	0-4	0-4	0-4	0-4	0-4	5-14	5-14	5-14	5-14	5-14	5-14	5-14	5-14	5-14	15-29	15-29	15-29	15-29	15-29	15-29	15-29	15-29	15-29	30-44	30-44	30-44	30-44	30-44	30-44	30-44	30-44	30-44	45-59	45-59	45-59	45-59	45-59	45-59	45-59	45-59	45-59	60-69	60-69
		Sex	Male	Male	Male	Female	Female	Female	BOTH SEX	BOTH SEX	BOTH SEX	Male	Male	Male	Female	Female	Female	BOTH SEX	BOTH SEX	BOTH SEX	Male	Male	Male	Female	Female	Female	BOTH SEX	BOTH SEX	BOTH SEX	Male	Male	Male	Female	Female	Female	BOTH SEX	BOTH SEX	BOTH SEX	Male	Male	Male	Female	Female	Female	BOTH SEX	BOTH SEX	BOTH SEX	Male	Male
No.	MAIN GROUPS AND SUBGROUPS	ICD-10 Code	YLL	YLD	DALY	YLL	YLD	DALY	YLL	YLD	DALY	YLL	YLD	DALY	YLL	YLD	DALY	YLL	YLD	DALY	YLL	YLD	DALY	YLL	YLD	DALY	YLL	YLD	DALY	YLL	YLD	DALY	YLL	YLD	DALY	YLL	YLD	DALY	YLL	YLD	DALY	YLL	YLD	DALY	YLL	YLD	DALY	YLL	YLD
ICD-10 Chapter	Total (with the Bam Earthquake of 2003)		16783.3	12553.5	29336.7	14551.6	10690.7	25242.3	15692.1	11642.6	27334.7	4384.23	3579.87	7964.1	3358.54	3048.86	6407.4	3883.4	3320.59	7203.99	9225.42	13382.5	22608	4598.23	14485.9	19084.1	6927.69	13930.4	20858.1	8867.75	15819.8	24687.5	3768.28	17960.2	21728.5	6321.29	16888.6	23209.9	11742.8	16555.6	28298.4	7001.05	23774.6	30775.7	9362.25	20179.8	29542.1	14732.7	19555.9
1	Infectious and Parasitic diseases		331.198	261.15	592.348	313.144	267.933	581.077	322.37	264.466	586.837	36.2695	402.122	438.392	33.1251	409.962	443.088	34.7341	405.95	440.685	172.702	267.589	440.291	42.9595	317.448	360.408	108.275	292.348	400.623	418.697	300.389	719.087	47.7123	235.435	283.147	233.443	267.954	501.397	301.653	197.734	499.387	66.0241	164.122	230.146	183.358	180.86	364.218	129.819	132.168
1	Typhoid fever	A01	11.8337	0.00955594	11.8433	10.5318	0.00958279	10.5414	11.1971	0.00956907	11.2067	11.1087	0.0215227	11.1302	11.1172	0.0214025	11.1386	11.1129	0.021464	11.1343	8.66122	0.0225758	8.68379	8.84302	0.0226958	8.86571	8.75149	0.0226354	8.77413	6.83646	0.0216746	6.85813	6.95178	0.0217504	6.97353	6.89404	0.0217125	6.91576	5.37504	0.019587	5.39463	5.52596	0.0198673	5.54583	5.45081	0.0197277	5.47054	2.88431	0.0125921
2	Amoebiasis	A06	0	0.00443265	0.00443265	0	0.00554681	0.00554681	0	0.00497743	0.00497743	0	0.0152109	0.0152109	0	0.0193536	0.0193536	0	0.0172337	0.0172337	0	0.0198087	0.0198087	0	0.0267919	0.0267919	0	0.0232764	0.0232764	0	0.0196078	0.0196078	0	0.0257797	0.0257797	0	0.0226898	0.0226898	0	0.0172834	0.0172834	0	0.021113	0.021113	0	0.019206	0.019206	0	0.0129193
3	Giardiasis	A07	0	36.08	36.08	0	32.8285	32.8285	0	34.4901	34.4901	0	78.5186	78.5186	0	71.6083	71.6083	0	75.1444	75.1444	0	38.3651	38.3651	0	35.4255	35.4255	0	36.9054	36.9054	0	30.2715	30.2715	0	28.8399	28.8399	0	29.5566	29.5566	0	20.4093	20.4093	0	20.4916	20.4916	0	20.4506	20.4506	0	13.9235
4	Diarrheal disease	A00-02-03-04-05-08-09	165.073	111.763	276.837	165.493	111.747	277.24	165.278	111.755	277.034	8.88714	265.11	273.997	9.36307	265.219	274.582	9.11953	265.163	274.283	0	133.204	133.204	4.58023	175.48	180.06	2.27441	154.197	156.472	2.04699	87.5854	89.6324	3.29811	146.449	149.747	2.67174	116.98	119.651	1.39574	42.2747	43.6704	2.48146	77.7833	80.2648	1.94082	60.1015	62.0423	8.65293	51.868
5	Tuberculosis	A15-A19	1.84552	0.373081	2.2186	4.83873	0.390137	5.22887	3.30909	0.381421	3.69051	2.77742	1.16972	3.94714	4.09647	1.76559	5.86207	3.42149	1.46067	4.88216	14.1636	7.66501	21.8286	7.26662	8.70303	15.9697	10.7387	8.18046	18.9192	17.3672	11.1351	28.5023	9.95587	10.1497	20.1056	13.6663	10.643	24.3093	27.0269	13.5419	40.5688	23.9808	17.7015	41.6823	25.4976	15.6302	41.1278	34.6561	16.2771
6	Anthrax	A22	0	0.00086639	0.00086639	0	0.000422685	0.000422685	0	0.000649435	0.000649435	0	0.00262245	0.00262245	0	0.00132437	0.00132437	0	0.00198862	0.00198862	0	0.0034422	0.0034422	0	0.00170704	0.00170704	0	0.00258057	0.00258057	0	0.00320668	0.00320668	0	0.00154584	0.00154584	0	0.00237733	0.00237733	0	0.00242233	0.00242233	0	0.00129032	0.00129032	0	0.00185402	0.00185402	0	0.00185442
7	Brucellosis	A23	0	0.100168	0.100168	0	0.0610327	0.0610327	0	0.0810321	0.0810321	0	0.64751	0.64751	0	0.391967	0.391967	0	0.522733	0.522733	0	0.998375	0.998375	0	0.587922	0.587922	0	0.794555	0.794555	0	1.004	1.004	0	0.584588	0.584588	0	0.794566	0.794566	0	1.08166	1.08166	0	0.621052	0.621052	0	0.850417	0.850417	0	0.903091
8	Leprosy	A30	0	0	0	0	0	0	0	0	0	0	0.00171281	0.00171281	0	0.00119668	0.00119668	0	0.0014608	0.0014608	0	0.00236162	0.00236162	0	0.00547251	0.00547251	0	0.0039064	0.0039064	0	0.015961	0.015961	0	0.0123093	0.0123093	0	0.0141375	0.0141375	0	0.0205191	0.0205191	0	0.0180909	0.0180909	0	0.0193	0.0193	0	0.0371404
9	Tetanus	A33-35	0.922758	0.00126525	0.924023	0	0	0	0.471563	0.000646587	0.472209	1.11076	0.00421356	1.11498	0	0	0	0.568399	0.00215616	0.570555	0.8888	0.00473595	0.893536	0	0	0	0.447447	0.00238421	0.449831	0.849622	0.00529232	0.854914	0	0	0	0.425357	0.00264956	0.428006	0	0.00380333	0.00380333	0	0	0	0	0.0018939	0.0018939	0	0
10	Diphtheria	A36	0	0.000581484	0.000581484	0	0.000894298	0.000894298	0	0.000734439	0.000734439	0	0.00192426	0.00192426	0	0.00146021	0.00146021	0	0.00169768	0.00169768	0	0.00152913	0.00152913	0	0.00116548	0.00116548	0	0.00134855	0.00134855	0	0.00130038	0.00130038	0	0.00191551	0.00191551	0	0.00160755	0.00160755	0	0	0	0	0.00187493	0.00187493	0	0.000941291	0.000941291	0	0
11	Pertussis	A37.0	0	0.00308926	0.00308926	0	0.00306127	0.00306127	0	0.00307557	0.00307557	0	0.00160332	0.00160332	0	0.00168153	0.00168153	0	0.00164151	0.00164151	0	0.000166841	0.000166841	0	0.000169145	0.000169145	0	0.000167985	0.000167985	0	0.000287476	0.000287476	0	0.000288403	0.000288403	0	0.000287939	0.000287939	0	0	0	0	0	0	0	0	0	0	0
12	Syphilis	A51-A53	0	0	0	0	0	0	0	0	0	0	0.042968	0.042968	0	0.0573258	0.0573258	0	0.0499787	0.0499787	0	0.158312	0.158312	0	0.211687	0.211687	0	0.184817	0.184817	0	0.145265	0.145265	0	0.193829	0.193829	0	0.169516	0.169516	0	0.0391945	0.0391945	0	0.0504795	0.0504795	0	0.04486	0.04486	0	0
13	Gonorrhea	A54.0-A54.3	0	0	0	0	0	0	0	0	0	0	0.00538068	0.00538068	0	1.09107	1.09107	0	0.535502	0.535502	0	0.00564394	0.00564394	0	4.76865	4.76865	0	2.37082	2.37082	0	0.00541865	0.00541865	0	4.44853	4.44853	0	2.22412	2.22412	0	0.00489676	0.00489676	0	0.907228	0.907228	0	0.457903	0.457903	0	0
14	Non Gonococcal Urethritis	A55-A57	0	0.000311854	0.000311854	0	0.000563134	0.000563134	0	0.000434721	0.000434721	0	0.001693	0.001693	0	0.00339931	0.00339931	0	0.00252616	0.00252616	0	0.0216994	0.0216994	0	0.29743	0.29743	0	0.158619	0.158619	0	0.0327741	0.0327741	0	0.505353	0.505353	0	0.26876	0.26876	0	0.0141508	0.0141508	0	0.164449	0.164449	0	0.0896066	0.0896066	0	0.00640958
15	Trichomoniasis	A59	0	0	0	0	0	0	0	0	0	0	0	0	0	0.090427	0.090427	0	0.0441539	0.0441539	0	0	0	0	3.27908	3.27908	0	1.6283	1.6283	0	0	0	0	4.93533	4.93533	0	2.46449	2.46449	0	0	0	0	1.25815	1.25815	0	0.63164	0.63164	0	0
16	Genital Herpes	A60	0	0.000711063	0.000711063	0	0	0	0	0.000363379	0.000363379	0	0.00113646	0.00113646	0	0.0413145	0.0413145	0	0.0207546	0.0207546	0	0.0659881	0.0659881	0	1.24267	1.24267	0	0.650296	0.650296	0	0.0663387	0.0663387	0	1.95929	1.95929	0	1.0116	1.0116	0	0.0112433	0.0112433	0	0.858519	0.858519	0	0.43661	0.43661	0	0.00425069
17	Genital Wart	A63.0	0	0	0	0	0	0	0	0	0	0	0.00516012	0.00516012	0	0.0105723	0.0105723	0	0.00780279	0.00780279	0	0.0266438	0.0266438	0	0.178286	0.178286	0	0.101945	0.101945	0	0.0330452	0.0330452	0	0.578589	0.578589	0	0.305467	0.305467	0	0.00511005	0.00511005	0	0.112964	0.112964	0	0.0592573	0.0592573	0	0.00107416
18	Crimean-Congo Hemorrhagic Fever	A98.0	0	0	0	0	0	0	0	0	0	0.555892	0.00099993	0.556892	0	0	0	0.28446	0.000511683	0.284972	0.8888	0.00354976	0.892349	0	0.000719885	0.000719885	0.447447	0.00214452	0.449591	2.49695	0.00847192	2.50543	0.862328	0.00239034	0.864718	1.68069	0.00543504	1.68613	0.551933	0.00345601	0.555389	0	0.00167953	0.00167953	0.27484	0.00256415	0.277404	0	0.0034411
19	Chicken pox	B01.9	0	15.4493	15.4493	0	15.4546	15.4546	0	15.4519	15.4519	0	14.2664	14.2664	0	14.2784	14.2784	0	14.2723	14.2723	0	1.81514	1.81514	0	1.8163	1.8163	0	1.81572	1.81572	0	0.93761	0.93761	0	0.949423	0.949423	0	0.943509	0.943509	0	0.0459893	0.0459893	0	0.045834	0.045834	0	0.0459113	0.0459113	0	0.0310952
20	Measles	B05	0.922758	0.025618	0.948376	0	0.0250254	0.0250254	0.471563	0.0253282	0.496891	1.66666	0.150168	1.81682	1.17013	0.146825	1.31695	1.42421	0.148536	1.57275	1.20476	0.146736	1.35149	0.626893	0.142382	0.769275	0.917807	0.144574	1.06238	0	0.017373	0.017373	0	0.0171611	0.0171611	0	0.0172672	0.0172672	0	0.00892157	0.00892157	0	0.00861583	0.00861583	0	0.00876808	0.00876808	0	0.00661394
21	Hepatitis (early symptomatic phase)	B15-17	33.7637	0.983811	34.7475	11.4996	0.984065	12.4836	22.8774	0.983935	23.8613	3.89023	1.97136	5.86159	1.17217	1.97771	3.14989	2.56305	1.97446	4.53752	9.70194	14.8344	24.5363	3.50526	6.06036	9.56562	6.62484	10.4775	17.1023	21.5937	33.9768	55.5705	7.20724	13.3197	20.5269	14.4097	23.6615	38.0712	49.9106	22.1858	72.0964	16.9536	9.21374	26.1674	33.3649	15.6733	49.0382	36.0539	10.6092
22	HIV/AIDS (registered cases)	B20-B24	0.922758	0.0928895	1.01565	1.93549	0.194504	2.13	1.41795	0.142575	1.56052	2.77742	0.512831	3.29025	2.34026	0.430914	2.77117	2.56396	0.472833	3.03679	126.099	35.5194	161.619	8.88087	2.407	11.2879	67.8919	19.0767	86.9686	338.026	99.682	437.708	17.8638	5.35862	23.2224	178.151	52.5809	230.732	167.327	55.0289	222.356	7.52789	2.32229	9.85017	87.1015	28.568	115.67	25.6323	10.0616
23	Mumps	B26	0	1.8592	1.8592	0	1.86027	1.86027	0	1.85972	1.85972	0	5.45303	5.45303	0	5.44778	5.44778	0	5.45047	5.45047	0	1.76123	1.76123	0	0.911221	0.911221	0	1.33914	1.33914	0	1.62591	1.62591	0	0.841623	0.841623	0	1.23427	1.23427	0	1.27205	1.27205	0	0.656336	0.656336	0	0.962937	0.962937	0	0.934168
24	Malaria	B50-B54	0	0.0594658	0.0594658	0	0.0277426	0.0277426	0	0.0439543	0.0439543	1.11076	0.281191	1.39196	1.17013	0.232499	1.40263	1.13975	0.257415	1.39717	0.572841	0.26511	0.837951	0.907682	0.167815	1.0755	0.739113	0.216796	0.95591	0	0.122513	0.122513	0	0.0559938	0.0559938	0	0.0892963	0.0892963	0	0.107031	0.107031	0	0.0805197	0.0805197	0	0.0937213	0.0937213	0	0.143644
25	Leishmaniasis (Visceral-Coetaneous)	B55-B55.1	0.922758	1.03746	1.96021	0.967746	0.739275	1.70702	0.944755	0.891656	1.83641	0.554872	0.729894	1.28477	0	0.534716	0.534716	0.283938	0.634592	0.918531	0	0.74596	0.74596	0	0.536639	0.536639	0	0.642017	0.642017	0	0.46118	0.46118	0	0.325672	0.325672	0	0.393513	0.393513	0	0.390344	0.390344	0	0.287772	0.287772	0	0.338849	0.338849	0	0.272131
26	Hydatid Cyst	B67	0	0.00113701	0.00113701	0	0.00178578	0.00178578	0	0.00145424	0.00145424	0	0.00670055	0.00670055	0	0.0130577	0.0130577	0	0.00980465	0.00980465	0	0.0216336	0.0216336	0.280789	0.0377583	0.318547	0.139432	0.0296407	0.169072	1.54511	0.0431366	1.58825	0.862328	0.0791853	0.941513	1.20416	0.0611378	1.2653	1.01582	0.0557948	1.07161	0	0.20227	0.20227	0.505836	0.129332	0.635168	1.24882	0.0438303
27	Teniasis	B68	0	0.113917	0.113917	0	0.114022	0.114022	0	0.113969	0.113969	0	0.371446	0.371446	0	0.44141	0.44141	0	0.405608	0.405608	0	0.309582	0.309582	0	0.595971	0.595971	0	0.451795	0.451795	0	0.186965	0.186965	0	0.315236	0.315236	0	0.251018	0.251018	0	0.00280536	0.00280536	0	0.00223107	0.00223107	0	0.00251704	0.00251704	0	0.0251659
28	Hymenolepiasis	B71.0	0	1.3762	1.3762	0	1.50023	1.50023	0	1.43685	1.43685	0	5.33053	5.33053	0	5.87538	5.87538	0	5.59657	5.59657	0	6.03778	6.03778	0	6.84372	6.84372	0	6.43799	6.43799	0	5.56077	5.56077	0	5.82054	5.82054	0	5.69049	5.69049	0	4.49112	4.49112	0	4.01692	4.01692	0	4.25305	4.25305	0	3.08311
29	Ascariasis	B77	0	0.291778	0.291778	0	0.273322	0.273322	0	0.282754	0.282754	0	0.987306	0.987306	0	0.990325	0.990325	0	0.98878	0.98878	0	1.11325	1.11325	0	1.35219	1.35219	0	1.2319	1.2319	0	1.07268	1.07268	0	1.26904	1.26904	0	1.17073	1.17073	0	0.944592	0.944592	0	1.02337	1.02337	0	0.984142	0.984142	0	0.669044
30	Trichuriasis	B79	0	0.0387415	0.0387415	0	0.0387692	0.0387692	0	0.038755	0.038755	0	0.113027	0.113027	0	0.113134	0.113134	0	0.11308	0.11308	0	0.148803	0.148803	0	0.149026	0.149026	0	0.148914	0.148914	0	0.0934819	0.0934819	0	0.13641	0.13641	0	0.114918	0.114918	0	0.00140268	0.00140268	0	0.105691	0.105691	0	0.0537598	0.0537598	0	0
31	Entrobiasis	B80	0	0.76783	0.76783	0	0.768071	0.768071	0	0.767948	0.767948	0	5.89722	5.89722	0	5.57927	5.57927	0	5.74197	5.74197	0	7.69968	7.69968	0	6.27512	6.27512	0	6.99228	6.99228	0	5.90377	5.90377	0	4.45216	4.45216	0	5.17889	5.17889	0	3.27595	3.27595	0	2.17892	2.17892	0	2.7252	2.7252	0	1.93692
32	Trichostrongyliasis	B81.2	0	0.0450739	0.0450739	0	0.0451018	0.0451018	0	0.0450876	0.0450876	0	0.214024	0.214024	0	0.214305	0.214305	0	0.214161	0.214161	0	0.299955	0.299955	0	0.300229	0.300229	0	0.300091	0.300091	0	0.308497	0.308497	0	0.276006	0.276006	0	0.292272	0.292272	0	0.32182	0.32182	0	0.214562	0.214562	0	0.267972	0.267972	0	0.235216
33	Other infectious and parasitic diseases		114.99	90.6701	205.661	117.878	100.859	218.737	116.402	95.652	212.054	1.82964	20.2854	22.115	2.69558	33.361	36.0566	2.25246	26.67	28.9225	10.5208	16.3012	26.8219	8.06818	59.6196	67.6878	9.30288	37.8119	47.1148	27.9354	20.0419	47.9773	0.710886	3.50785	4.21873	14.3406	11.7855	26.1261	49.0501	32.1524	81.2025	9.55432	23.7501	33.3044	29.2216	27.9341	57.1557	20.6905	21.065
2	Neoplasms		150.878	2.71875	153.597	133.364	2.18774	135.552	142.314	2.45911	144.773	161.012	5.56619	166.578	130.417	4.64188	135.059	146.073	5.11486	151.188	285.924	14.3948	300.318	277.582	17.197	294.779	281.782	15.7863	297.568	594.346	41.6062	635.952	559.026	65.8075	624.833	576.709	53.6913	630.4	1481.73	141.214	1622.95	1244.49	157.946	1402.44	1362.63	149.614	1512.24	2936.71	364.805
34	Oral cavity cancer	C00-C09	4.00423	0.101923	4.10615	0	0	0	2.04631	0.0520866	2.09839	2.82919	0.116019	2.94521	0.768458	0.050368	0.818826	1.82297	0.0839629	1.90693	4.04492	0.281855	4.32678	2.55706	0.204066	2.76113	3.30609	0.243227	3.54932	4.66676	0.363344	5.03011	5.7797	0.563151	6.34285	5.22252	0.463119	5.68563	14.6373	1.38855	16.0258	10.8914	1.21711	12.1085	12.7567	1.30248	14.0592	19.7874	2.74303
35	Esophagus cancer	C15	0	0	0	0	0	0	0	0	0	0	0	0	0	0	0	0	0	0	1.96037	0.0887642	2.04913	1.70009	0.0763026	1.77639	1.83112	0.0825761	1.9137	19.9065	0.934562	20.8411	16.8031	0.774208	17.5773	18.3568	0.854488	19.2113	62.4782	3.47524	65.9535	55.9718	3.01303	58.9849	59.2118	3.24319	62.4549	152.661	11.6203
36	Stomach cancer	C16	0	0	0	0	0	0	0	0	0	0	0	0	0	0	0	0	0	0	22.3057	0.815121	23.1208	17.1721	0.674626	17.8467	19.7565	0.745355	20.5018	91.0732	4.15168	95.2249	64.2568	3.10116	67.3579	77.6822	3.6271	81.3093	286.484	15.6118	302.096	195.188	11.0633	206.251	240.65	13.3282	253.978	701.433	51.3951
37	Colon cancer	C18	0	0	0	0	0	0	0	0	0	2.8159	0.243926	3.05982	2.34991	0.202325	2.55224	2.58837	0.223613	2.81198	11.7778	1.14128	12.919	9.29017	0.894262	10.1844	10.5425	1.01862	11.5611	37.4376	4.61877	42.0564	26.9471	3.22504	30.1722	32.1991	3.9228	36.1219	93.4658	13.2297	106.695	64.3144	8.74057	73.055	78.8306	10.976	89.8066	185.298	37.0817
38	Liver cancer	C22	0	0	0	2.59876	0.0113266	2.61009	1.2707	0.00553829	1.27624	6.35191	0.0669151	6.41882	5.70478	0.0625879	5.76736	6.03593	0.0648022	6.10073	17.1879	0.269409	17.4573	15.0354	0.246472	15.2819	16.119	0.258019	16.3771	52.3385	1.02935	53.3678	43.6513	0.885672	44.537	48.0005	0.957602	48.9581	125.59	2.96359	128.554	104.271	2.49202	106.763	114.887	2.72684	117.614	240.064	7.60274
39	Pancreas cancer	C25	0	0	0	0	0	0	0	0	0	0	0	0	0	0	0	0	0	0	1.72138	0.0279373	1.74932	0	0	0	0.866592	0.0140644	0.880656	6.56876	0.133731	6.70249	4.38221	0.0891505	4.47136	5.47689	0.111469	5.58836	19.4125	0.476825	19.8893	13.3267	0.320389	13.6471	16.3572	0.398287	16.7554	44.9086	1.46997
40	Larynx cancer	C32	0	0	0	0	0	0	0	0	0	0	0	0	0	0	0	0	0	0	1.79742	0.171762	1.96918	1.4027	0.0819209	1.48462	1.60142	0.127149	1.72856	16.8642	1.58082	18.4451	10.9909	0.660971	11.6519	13.9314	1.12149	15.0529	47.8205	5.23512	53.0556	26.9452	1.87869	28.8239	37.3402	3.55006	40.8903	106.537	16.0427
41	Lung cancer	C34	0	0	0	0	0	0	0	0	0	0	0	0	0	0	0	0	0	0	13.2583	0.651912	13.9102	8.22486	0.401579	8.62643	10.7588	0.527604	11.2864	65.0782	3.83436	68.9126	36.5238	2.10222	38.626	50.8194	2.9694	53.7888	184.744	12.9577	197.702	98.468	6.63283	105.101	141.43	9.78235	151.212	412.005	39.0461
42	Skin cancer	C43-C44	0	0	0	0	0	0	0	0	0	1.4078	0.010095	1.4179	0	0.0241631	0.0241631	0.720399	0.0169642	0.737364	6.91259	0.49279	7.40538	4.79902	0.395762	5.19479	5.86305	0.444609	6.30766	9.11654	3.61192	12.7285	8.08449	2.99674	11.0812	8.60118	3.30473	11.9059	20.3326	16.9265	37.2591	19.0487	12.6628	31.7115	19.6881	14.7859	34.474	21.3396	32.6089
43	Breast Cancer	C50	0	0	0	0	0	0	0	0	0	0	0	0	0	0	0	0	0	0	0.431547	0.0218357	0.453383	7.0553	2.42004	9.47534	3.72072	1.21271	4.93343	2.0823	0.221073	2.30338	114.588	36.769	151.357	58.2629	18.4715	76.7345	5.45744	0.640879	6.09832	174.645	62.3989	237.044	90.3964	31.6459	122.042	1.66829	0.992631
44	Cervix cancer	C53	0	0	0	0	0	0	0	0	0	0	0	0	0	0	0	0	0	0	0	0	0	3.79319	0.25122	4.04441	1.88359	0.124749	2.00834	0	0	0	12.5779	0.947747	13.5257	6.28087	0.473264	6.75414	0	0	0	24.605	2.1347	26.7397	12.3527	1.0717	13.4244	0	0
45	Corpus of Uterus cancer	C54	0	0	0	0	0	0	0	0	0	0	0	0	0	0	0	0	0	0	0	0	0	3.36784	0.564146	3.93199	1.67238	0.280139	1.95252	0	0	0	10.4966	2.02278	12.5194	5.24158	1.01009	6.25167	0	0	0	19.1688	4.27661	23.4454	9.62352	2.14703	11.7706	0	0
46	Ovary cancer	C56	0	0	0	0	0	0	0	0	0	0	0	0	1.0404	0.0480334	1.08844	0.508009	0.0234538	0.531463	0	0	0	3.50135	0.20385	3.7052	1.73867	0.101226	1.8399	0	0	0	8.04624	0.57234	8.61857	4.01795	0.285802	4.30375	0	0	0	15.4024	1.26134	16.6637	7.73262	0.633243	8.36586	0	0
47	Prostate cancer	C61	0	0	0	0	0	0	0	0	0	0	0	0	0	0	0	0	0	0	1.33649	0.0969937	1.43348	0	0	0	0.672827	0.0488294	0.721656	9.64992	0.83722	10.4871	0	0	0	4.83117	0.419148	5.25031	41.0569	4.19169	45.2486	0	0	0	20.4447	2.08729	22.532	131.853	18.3914
48	Malignant neoplasm of testis	C62	0	0.0130768	0.0130768	0	0	0	0	0.00668271	0.00668271	0	0.0356807	0.0356807	0	0	0	0	0.0182585	0.0182585	1.73613	0.479131	2.21526	0	0	0	0.874018	0.241208	1.11523	3.24436	0.874805	4.11916	0	0	0	1.62426	0.437965	2.06223	1.01582	0.36584	1.38166	0	0	0	0.505836	0.182173	0.688009	0	0.275318
49	Kidney cancer	C64	9.86996	0.291561	10.1615	6.28602	0.167969	6.45399	8.11755	0.231129	8.34867	3.54667	0.15646	3.70313	3.28598	0.155679	3.44166	3.41938	0.156079	3.57546	0.144283	0.00813187	0.152415	2.08467	0.148929	2.2336	1.10783	0.0780478	1.18588	3.32195	0.348263	3.67021	3.76244	0.353747	4.11619	3.54191	0.351001	3.89291	9.77593	1.1898	10.9657	8.89816	0.971426	9.86958	9.33525	1.08017	10.4154	22.5288	3.70857
50	Bladder Cancer	C67	0	0	0	0	0	0	0	0	0	0	0	0	0	0	0	0	0	0	0	0.279056	0.279056	0	0.0834067	0.0834067	0	0.181902	0.181902	5.07386	4.57966	9.65352	2.02436	0.730044	2.7544	3.55107	2.65732	6.2084	24.5884	19.0947	43.6831	10.0299	3.39196	13.4218	17.2794	11.2113	28.4907	59.6376	45.2718
51	CNS cancer	C70-C72	23.4304	0.272975	23.7033	23.4036	0.218956	23.6225	23.4173	0.246561	23.6638	37.7669	1.00128	38.7682	35.9151	0.748021	36.6631	36.8627	0.877617	37.7403	63.3261	2.43929	65.7654	56.1213	1.68853	57.8098	59.7484	2.06648	61.8149	104.791	4.98614	109.777	84.4903	3.09171	87.582	94.6538	4.04014	98.694	143.176	8.05604	151.232	108.295	4.60888	112.904	125.664	6.32543	131.99	161.518	12.3625
52	Hodgkin's diseases	C81	0.260486	0.0154357	0.275922	0	0	0	0.133118	0.00788818	0.141006	0.782702	0.0869746	0.869676	0.819565	0.120136	0.9397	0.800701	0.103167	0.903868	5.68078	0.81123	6.49201	5.88988	1.13247	7.02235	5.78461	0.97075	6.75536	3.00163	0.481938	3.48357	2.99647	0.518428	3.51489	2.99905	0.500159	3.49921	3.83321	0.853982	4.68719	0.9274	0.228355	1.15575	2.37437	0.539892	2.91427	19.7987	5.27076
53	Non-Hodgkin Lymphoma	C82-C83	3.69131	0.0726315	3.76394	2.0163	0.0487279	2.06503	2.87229	0.0609435	2.93324	5.90482	0.231883	6.1367	3.27476	0.15237	3.42713	4.62061	0.193059	4.81367	9.79238	0.544414	10.3368	5.55763	0.364027	5.92166	7.68952	0.454839	8.14436	15.9744	1.09036	17.0647	9.29626	0.73543	10.0317	12.6396	0.913125	13.5527	21.5392	1.71739	23.2566	13.168	1.19751	14.3655	17.3365	1.45639	18.7929	23.9952	2.63088
54	Multiple Myeloma	C90.0	1.64375	0.0199687	1.66372	0	0	0	0.840015	0.0102047	0.85022	2.70511	0.0706763	2.77578	1.18513	0.0354817	1.22061	1.96293	0.0534915	2.01642	4.67432	0.17626	4.85058	3.42262	0.12929	3.55191	4.05276	0.152936	4.2057	8.04205	0.376031	8.41809	6.27167	0.290699	6.56237	7.158	0.33342	7.49142	11.3904	0.622279	12.0127	9.68642	0.516566	10.203	10.5349	0.569207	11.1041	13.2962	1.0058
55	Acute Lymphocytic Leukemia	C91.0	37.6611	0.843941	38.5051	30.3022	0.752269	31.0545	34.0629	0.799117	34.862	61.1134	2.73334	63.8467	38.0224	1.83909	39.8615	49.8385	2.29669	52.1352	56.5007	3.46024	59.961	33.582	2.23588	35.8179	45.1199	2.85226	47.9722	25.279	1.81494	27.094	18.7795	1.46997	20.2495	22.0335	1.64267	23.6761	10.5759	0.928831	11.5048	10.4303	0.960068	11.3904	10.5028	0.944513	11.4473	13.4556	1.68923
56	Chronic Lymphocytic Leukemia	C91.1	0	0	0	0	0	0	0	0	0	0	0	0	0	0	0	0	0	0	0	0	0	0	0	0	0	0	0	2.21436	0.431672	2.64603	1.14934	0.217573	1.36691	1.68253	0.32476	2.00729	21.4434	4.19204	25.6355	7.02025	1.44453	8.46478	14.2024	2.81268	17.0151	32.8349	8.82845
57	Acute Myeloid Leukemia	C92.0	16.2069	0.120353	16.3272	17.4558	0.136066	17.5918	16.8175	0.128036	16.9456	24.4413	0.440485	24.8818	25.4447	0.473973	25.9186	24.9312	0.456836	25.3881	37.2172	0.984375	38.2016	36.8937	1.00434	37.8981	37.0566	0.994291	38.0508	54.3352	1.77654	56.1118	50.4608	1.67667	52.1374	52.4005	1.72667	54.1272	66.1166	2.5706	68.6872	59.0447	2.29156	61.3362	62.5662	2.43051	64.9967	66.7913	3.51264
58	Chronic Myeloid Leukemia	C92.1	1.56245	0.0216662	1.58412	0.927548	0.0135852	0.941133	1.25201	0.0177149	1.26972	2.93975	0.0864121	3.02617	1.72557	0.0530547	1.77862	2.34689	0.0701243	2.41701	6.16901	0.261226	6.43024	3.56992	0.156304	3.72622	4.87837	0.209125	5.0875	13.6209	0.718036	14.3389	7.66866	0.411068	8.07973	10.6486	0.564749	11.2134	24.2922	1.49838	25.7906	13.7706	0.850149	14.6207	19.0099	1.17294	20.1829	35.2398	3.00021
59	Acute Moncytic Leukemia	C93.0	0.163236	0.00128127	0.164517	0.171207	0.00127485	0.172482	0.167134	0.00127813	0.168412	0.283643	0.00525288	0.288896	0.267538	0.00498699	0.272525	0.275779	0.00512305	0.280902	0.530307	0.0148291	0.545136	0.429227	0.01094	0.440167	0.480113	0.0128979	0.493011	1.00995	0.0350677	1.04501	0.668346	0.0213334	0.689679	0.839365	0.0282094	0.867575	1.57124	0.0649199	1.63616	0.884495	0.0328331	0.917328	1.22647	0.048811	1.27528	2.00453	0.111928
60	Benign Neoplasm of Breast	D24	0	0	0	0	0.0140299	0.0140299	0	0.00686012	0.00686012	0	0	0	0	0.293869	0.293869	0	0.143491	0.143491	0	0	0	0	0.598889	0.598889	0	0.297392	0.297392	0	0	0	0	0.60016	0.60016	0	0.299694	0.299694	0	0	0	0	0.503682	0.503682	0	0.252869	0.252869	0	0
61	other neoplasms		52.3842	0.943939	53.3281	50.2028	0.823541	51.0263	51.3176	0.885069	52.2026	8.12236	0.280791	8.40316	10.6128	0.377737	10.9905	9.3384	0.328128	9.66652	17.4181	0.876909	18.295	52.1325	3.22975	55.3622	34.6563	2.04526	36.7015	39.6546	2.77596	42.4306	8.32916	0.980494	9.30966	24.012	1.87938	25.8914	240.936	22.9621	263.898	180.09	22.8563	202.946	210.389	22.909	233.298	468.052	58.1427
3	Diseases of the blood and blood forming organs		26.7672	403.807	430.575	26.3979	384.751	411.149	26.5866	394.49	421.076	31.5342	363.355	394.889	30.2033	380.034	410.237	30.8843	371.499	402.383	18.851	374.047	392.898	21.1225	791.184	812.307	19.979	581.186	601.165	25.3272	258.031	283.358	23.5095	675.378	698.888	24.4196	466.436	490.856	13.6415	457.873	471.514	10.8095	634.721	645.531	12.2197	546.658	558.878	9.19056	387.152
62	Iron deficiency anemia + other anemias	D50-53,D55,D58-D59,D60-D64	3.63698	176.471	180.108	7.62859	158.122	165.751	5.58874	167.499	173.088	0	343.12	343.12	0	346.919	346.919	0	344.975	344.975	1.50311	350.206	351.709	0.626893	639.763	640.39	1.068	493.992	495.06	1.19737	240.064	241.261	0.355563	663.031	663.386	0.777006	451.275	452.052	3.80729	382.836	386.643	1.4389	541.095	542.534	2.61826	462.288	464.906	5.76862	325.018
63	G6PD deficiency	D55.0	1.09468	8.91985	10.0145	1.10128	9.00819	10.1095	1.09791	8.96304	10.0609	0.831371	0	0.831371	0.83609	0	0.83609	0.833675	0	0.833675	0.230857	0	0.230857	0.235547	0	0.235547	0.233186	0	0.233186	0.31979	0	0.31979	0.324972	0	0.324972	0.322377	0	0.322377	0.767756	0	0.767756	0.786948	0	0.786948	0.777391	0	0.777391	0.492636	0
64	Major thalassemia	D56.1	2.88995	61.9623	64.8522	2.77522	59.403	62.1783	2.83385	60.7109	63.5448	26.9295	0	26.9295	25.8119	0	25.8119	26.3838	0	26.3838	15.3928	0	15.3928	15.7055	0	15.7055	15.5481	0	15.5481	21.3226	0	21.3226	21.6681	0	21.6681	21.4951	0	21.4951	5.02872	0	5.02872	5.15442	0	5.15442	5.09182	0	5.09182	0.355226	0
65	Hemophilia A, B	D66	9.85211	15.3252	25.1773	4.95575	12.4112	17.3669	7.45797	13.9004	21.3583	2.18251	0	2.18251	1.09745	0	1.09745	1.6527	0	1.6527	0.57585	0	0.57585	0.587549	0	0.587549	0.58166	0	0.58166	0.797685	0	0.797685	0.810611	0	0.810611	0.80414	0	0.80414	1.81955	0	1.81955	1.86504	0	1.86504	1.84239	0	1.84239	1.10928	0
66	ITP (episode) Idiopathic Thrombocytopenic Purpura	D69.3	0	0.929242	0.929242	0	0.973248	0.973248	0	0.950759	0.950759	0	1.90513	1.90513	0	2.18911	2.18911	0	2.04379	2.04379	0	1.05503	1.05503	0	2.82994	2.82994	0	1.9364	1.9364	0	0.751542	0.751542	0	2.28466	2.28466	0	1.51712	1.51712	0	0.585149	0.585149	0	1.77596	1.77596	0	1.18299	1.18299	0	0.429415
67	other diseases of the blood and blood forming organs		9.29345	140.2	149.494	9.93706	144.833	154.77	9.60815	142.466	152.074	1.59077	18.3297	19.9205	2.45782	30.9256	33.3834	2.01413	24.4801	26.4942	1.14838	22.7864	23.9348	3.967	148.591	152.558	2.54802	85.2577	87.8057	1.68983	17.2158	18.9056	0.350279	10.0627	10.413	1.02091	13.6439	14.6648	2.21816	74.4521	76.6702	1.56424	91.8502	93.4145	1.88987	83.1866	85.0765	1.46479	61.7043
4	Endocrine, nutritional and metabolic diseases		305.414	1561.92	1867.34	342.552	1723.45	2066	323.573	1640.9	1964.47	25.8161	117.217	143.033	36.0576	200.673	236.73	30.8168	157.967	188.784	24.259	181.714	205.973	28.793	777.4	806.193	26.5105	477.515	504.025	50.9194	356.464	407.383	45.439	825.485	870.924	48.1827	590.673	638.856	210.375	690.606	900.981	230.128	1125.14	1355.26	220.292	908.758	1129.05	328.007	486.648
68	Congenital hypothyroidism	E03.0,E03.1	98.2166	561.006	659.223	83.8377	584.521	668.359	91.1859	572.504	663.69	12.4583	0	12.4583	15.9464	0	15.9464	14.1615	0	14.1615	3.45759	0	3.45759	3.52783	0	3.52783	3.49247	0	3.49247	4.78955	0	4.78955	4.86717	0	4.86717	4.82831	0	4.82831	10.3654	0	10.3654	10.6245	0	10.6245	10.4954	0	10.4954	8.41414	0
69	Phenylketonuria	E70.0,E70.1	28.1489	204.137	232.286	28.3186	209.408	237.726	28.2319	206.714	234.946	5.08391	0	5.08391	5.11276	0	5.11276	5.098	0	5.098	1.41173	0	1.41173	1.44041	0	1.44041	1.42597	0	1.42597	1.95557	0	1.95557	1.98726	0	1.98726	1.97139	0	1.97139	4.23395	0	4.23395	4.33979	0	4.33979	4.28708	0	4.28708	3.44328	0
70	Goiter (grades II +)	E01	0	7.36848	7.36848	0	9.37974	9.37974	0	8.35192	8.35192	0.555892	92.0392	92.5951	0.586087	139.757	140.343	0.570636	115.339	115.909	0.8888	113.227	114.115	1.53457	277.782	279.316	1.20947	194.94	196.15	0	80.4355	80.4355	1.21789	231.517	232.735	0.608162	155.879	156.487	0	45.9567	45.9567	0.563032	156.425	156.988	0.282665	101.416	101.699	0	28.5166
71	Diabetes	E10-11	10.965	16.8338	27.7988	7.68528	34.3346	42.0198	9.36134	25.391	34.7524	4.75101	14.1571	18.9081	10.3101	27.9999	38.31	7.46543	20.9162	28.3817	17.0231	50.7934	67.8165	16.8826	91.3194	108.202	16.9533	70.9174	87.8708	40.7769	250.901	291.678	36.6896	446.854	483.544	38.7359	348.752	387.487	161.568	531.686	693.254	181.299	804.194	985.493	171.474	668.496	839.969	263.872	380.172
72	Polycystic ovarian syndrome	E28.2	0	0	0	0	0	0	0	0	0	0	0	0	0	9.6315	9.6315	0	4.70288	4.70288	0	0	0	0	255.531	255.531	0	126.89	126.89	0	0	0	0	131.845	131.845	0	65.8379	65.8379	0	0	0	0	0.082102	0.082102	0	0.0412185	0.0412185	0	0
73	Protein Energy Malnutrition	E44-E45	62.0449	225.342	287.387	93.7621	230.944	324.706	77.5534	228.081	305.635	1.66462	0	1.66462	1.16808	0	1.16808	1.42217	0	1.42217	0	0	0	0	0	0	0	0	0	0	0	0	0	0	0	0	0	0	0	0	0	0	0	0	0	0	0	0	0
74	Vitamin A deficiency-corneal scars	E50.3-E50.5	0	1.99784	1.99784	0	3.15219	3.15219	0	2.56228	2.56228	0	3.72886	3.72886	0	5.58383	5.58383	0	4.63461	4.63461	0	6.62416	6.62416	0	6.76438	6.76438	0	6.69379	6.69379	0	1.34465	1.34465	0	2.96978	2.96978	0	2.15617	2.15617	0	0.66774	0.66774	0	1.61792	1.61792	0	1.14477	1.14477	0	0.397074
75	Rickets	E55.0	0	2.94352	2.94352	0	2.94434	2.94434	0	2.94392	2.94392	0	1.37901	1.37901	0	1.37107	1.37107	0	1.37513	1.37513	0	0	0	0	0	0	0	0	0	0	0	0	0	0	0	0	0	0	0	0	0	0	0	0	0	0	0	0	0
76	other endocrine, nutritional and metabolic diseases		106.038	542.293	648.331	128.948	648.764	777.712	117.24	594.353	711.593	1.30231	5.91312	7.21544	2.93422	16.3299	19.2641	2.09914	10.9994	13.0986	1.47783	11.0698	12.5476	5.40759	146.003	151.41	3.42924	78.0736	81.5028	3.39733	23.7832	27.1805	0.677015	12.2993	12.9763	2.03892	18.0486	20.0875	34.2079	112.295	146.503	33.3017	162.818	196.12	33.7529	137.66	171.413	52.2777	77.562
5	Mental and behavioral disorders		2.82706	0	2.82706	0	0	0	1.44473	0	1.44473	69.4585	165.282	234.74	9.45929	194.966	204.426	40.162	179.776	219.938	523.659	5227.63	5751.29	136.824	5567.11	5703.93	331.568	5396.2	5727.77	668.404	3982.59	4651	162.319	4287.04	4449.36	415.687	4134.62	4550.31	663.033	2284.72	2947.75	285.532	4700.95	4986.48	473.512	3497.76	3971.27	507.989	1864.53
77	Dementia	F00-F03	0	0	0	0	0	0	0	0	0	0	0	0	0	0	0	0	0	0	0	0	0	0	0	0	0	0	0	23.4455	37.567	61.0125	13.7524	21.8564	35.6087	18.6051	29.7218	48.3269	41.652	181.61	223.262	30.4689	276.38	306.849	36.0376	229.188	265.226	148.479	826.006
78	Addiction	F11	1.84552	0	1.84552	0	0	0	0.943125	0	0.943125	42.7996	0	42.7996	0.586087	0	0.586087	22.1875	0	22.1875	299.29	2545.86	2845.15	13.3196	198.662	211.981	157.285	1380.31	1537.59	368.998	2166.36	2535.35	14.5657	215.829	230.395	192.009	1192.35	1384.36	235.605	466.294	701.899	10.5724	302.198	312.77	122.629	383.911	506.54	46.4912	109.269
79	Schizophrenia (and schizo-affective disorder)	F20-F25	0	0	0	0	0	0	0	0	0	0	0	0	0	0	0	0	0	0	27.3213	354.797	382.119	26.8026	624.144	650.946	27.0637	488.547	515.611	46.9601	58.1144	105.075	39.4702	92.7944	132.265	43.22	75.4321	118.652	36.3889	3.33789	39.7268	37.6598	3.429	41.0888	37.027	3.38363	40.4106	4.69312	2.10381
80	Bipolar disorder (I, II, cyclothymic disorders)	F31-F34	0	0	0	0	0	0	0	0	0	9.26487	0	9.26487	3.41884	0	3.41884	6.41036	0	6.41036	104.527	1032.78	1137.3	26.1823	1057.7	1083.88	65.6232	1045.15	1110.77	58.3127	3.85101	62.1637	11.7106	4.07843	15.789	35.0416	3.96458	39.0062	46.1481	73.312	119.46	12.1822	114.618	126.8	29.0958	94.0492	123.145	50.9087	45.3124
81	Depression	F32 & F53	0	0	0	0	0	0	0	0	0	13.8902	128.31	142.2	4.6846	133.337	138.022	9.39526	130.764	140.16	48.5376	518.833	567.37	27.4128	1309.65	1337.07	38.0476	911.532	949.58	98.0603	915.024	1013.08	50.6488	2527.2	2577.85	74.385	1720.07	1794.46	143.894	790.887	934.781	89.3148	2171.61	2260.93	116.493	1484.07	1600.56	130.923	425.647
82	Panic disorder	F41.0	0	0	0	0	0	0	0	0	0	0	4.93331	4.93331	0	14.096	14.096	0	9.40728	9.40728	8.07885	175.213	183.292	13.6004	493.16	506.76	10.8207	333.097	343.917	13.8665	154.872	168.739	18.9795	409.058	428.038	16.4197	281.802	298.222	19.9683	114.691	134.659	34.6797	330.969	365.649	27.354	223.271	250.625	18.3613	42.304
83	General anxiety disorder	F41.1	0	0	0	0	0	0	0	0	0	0	6.29816	6.29816	0	12.8611	12.8611	0	9.50274	9.50274	0	103.035	103.035	0	273.58	273.58	0	187.723	187.723	0	130.663	130.663	0	336.634	336.634	0	233.516	233.516	0	97.0238	97.0238	0	279.967	279.967	0	188.869	188.869	0	37.5177
84	Obsessive compulsive disorder	F42	0	0	0	0	0	0	0	0	0	0	16.0226	16.0226	0	16.781	16.781	0	16.3929	16.3929	0	94.6275	94.6275	0	452.028	452.028	0	272.102	272.102	0	105.856	105.856	0	395.478	395.478	0	250.481	250.481	0	71.6941	71.6941	0	299.887	299.887	0	186.256	186.256	0	28.5302
85	Post-traumatic stress disorder	F43.1	0	0	0	0	0	0	0	0	0	0	1.38014	1.38014	0	2.02582	2.02582	0	1.69541	1.69541	4.00364	84.0201	88.0237	3.80954	112.63	116.44	3.90726	98.227	102.134	14.1121	144.253	158.365	10.3541	209.166	219.52	12.2355	176.668	188.903	29.5306	107.351	136.882	27.6519	213.902	241.554	28.5874	160.844	189.432	24.7544	41.8078
86	other mental and behavioral disorders		0.981542	0	0.981542	0	0	0	0.501604	0	0.501604	3.5039	8.33778	11.8417	0.769758	15.8656	16.6353	2.16887	12.0135	14.1823	31.9006	318.46	350.361	25.6968	1045.55	1071.25	28.82	679.513	708.333	44.6491	266.035	310.684	2.83766	74.946	77.7837	23.7702	170.613	194.384	109.847	378.517	488.364	43.0023	707.981	750.984	76.2882	543.922	620.21	83.3785	306.034
6	Diseases of the nervous system		215.117	46.5162	261.633	210.163	66.8454	277.009	212.695	56.4564	269.151	37.4349	367.844	405.279	28.6635	303.717	332.381	33.152	336.532	369.684	51.56	539.678	591.238	44.1928	642.837	687.03	47.9017	590.904	638.806	46.1967	430.949	477.146	37.083	662.692	699.775	41.6457	546.672	588.317	39.6731	501.171	540.844	43.2282	941.526	984.754	41.4579	722.247	763.705	56.72	448.731
87	Meningitis	A39.0,A87,G00-03	104.982	12.9899	117.972	103.383	11.8308	115.214	104.2	12.4231	116.623	16.1076	9.98367	26.0913	9.36307	5.68019	15.0433	12.8144	7.88236	20.6967	16.1881	5.28199	21.4701	7.02249	1.55775	8.58023	11.6367	3.43264	15.0694	12.0759	1.78686	13.8628	7.40744	0.82784	8.23528	9.74467	1.30797	11.0526	10.6661	0.882208	11.5483	12.4076	0.821433	13.229	11.5404	0.851696	12.3921	13.7971	1.14957
88	Parkinson Disease	G20	0	0	0	0	0	0	0	0	0	0	0	0	0	0	0	0	0	0	0	0	0	0	0	0	0	0	0	0	1.30096	1.30096	0	0.717959	0.717959	0	1.00984	1.00984	0.379918	123.669	124.049	0.396332	67.9378	68.3341	0.388159	95.6897	96.0779	20.9034	199.279
89	Multiple sclerosis	G35	0	0	0	0	0	0	0	0	0	0	1.94136	1.94136	0	3.92238	3.92238	0	2.90865	2.90865	6.06198	68.9463	75.0082	9.13533	126.776	135.912	7.58812	97.663	105.251	9.68116	7.38951	17.0707	13.597	5.94816	19.5452	11.6366	6.66976	18.3063	6.30689	1.53943	7.84632	8.96679	3.69413	12.6609	7.64227	2.62118	10.2634	2.88431	0.89518
90	Epilepsy	G40	35.4471	17.2521	52.6992	27.6678	29.7083	57.3761	31.6433	23.3427	54.986	19.4389	195.048	214.487	16.9679	142.322	159.29	18.2323	169.303	187.535	26.169	108.364	134.533	19.7352	82.1761	101.911	22.9741	95.3598	118.334	21.3574	98.2954	119.653	15.526	92.0389	107.565	18.4455	95.1712	113.617	15.8691	54.7459	70.615	15.2019	66.2769	81.4788	15.5342	60.5349	76.0691	10.0951	25.9418
91	Migraine (episode)	G43	0	0	0	0	0	0	0	0	0	0	67.6134	67.6134	0	101.362	101.362	0	84.0923	84.0923	0	147.722	147.722	0	193.002	193.002	0	170.207	170.207	0	84.0979	84.0979	0	126.078	126.078	0	105.061	105.061	0	65.8254	65.8254	0	98.3333	98.3333	0	82.1457	82.1457	0	48.3077
92	Tension headache (episode)	G44.2	0	0	0	0	0	0	0	0	0	0	74.7013	74.7013	0	25.4714	25.4714	0	50.6633	50.6633	0	175.153	175.153	0	61.6397	61.6397	0	118.785	118.785	0	174.981	174.981	0	61.705	61.705	0	118.416	118.416	0	115.377	115.377	0	40.1989	40.1989	0	77.6344	77.6344	0	84.6897
93	Carpal tunnel syndrome	G 56	0	0	0	0	0	0	0	0	0	0	0	0	0	0.244334	0.244334	0	0.119304	0.119304	0	1.3347	1.3347	0	56.9548	56.9548	0	28.9541	28.9541	0	34.3446	34.3446	0	365.503	365.503	0	199.711	199.711	0	57.6399	57.6399	0	528.016	528.016	0	293.788	293.788	0	16.9494
94	other diseases of the nervous system		74.6876	16.2742	90.9618	79.1125	25.3063	104.419	76.8512	20.6906	97.5418	1.88844	18.5562	20.4446	2.33251	24.7153	27.0478	2.10527	21.5636	23.6688	3.14097	32.8765	36.0174	8.2998	120.731	129.03	5.7027	76.5024	82.2051	3.08223	28.7528	31.835	0.552515	9.87373	10.4262	1.819	19.3254	21.1444	6.45101	81.4926	87.9436	6.25553	136.248	142.503	6.35287	108.982	115.335	9.04003	71.5188
7	Diseases of the eye and adnexa		0	13.6795	13.6795	0	20.709	20.709	0	17.1166	17.1166	0	29.5152	29.5152	0	44.0837	44.0837	0	36.6287	36.6287	0	74.7509	74.7509	0	120.851	120.851	0	97.6429	97.6429	0	135.59	135.59	0	160.077	160.077	0	147.818	147.818	0	448.92	448.92	0	479.124	479.124	0	464.084	464.084	0	1337.79
95	Conjunctivitis	H10	0	0.252806	0.252806	0	0.252822	0.252822	0	0.252814	0.252814	0	0.75595	0.75595	0	0.756638	0.756638	0	0.756286	0.756286	0	1.00973	1.00973	0	1.01029	1.01029	0	1.01001	1.01001	0	0.932045	0.932045	0	0.932854	0.932854	0	0.932449	0.932449	0	0.729372	0.729372	0	0.727404	0.727404	0	0.728384	0.728384	0	0.53505
96	Cataract	H25-H26	0	0	0	0	0	0	0	0	0	0	0	0	0	0	0	0	0	0	0	0	0	0	0	0	0	0	0	0	6.97664	6.97664	0	6.88572	6.88572	0	6.93124	6.93124	0	100.977	100.977	0	104.08	104.08	0	102.535	102.535	0	663.017
97	Glaucoma	H40	0	0	0	0	0	0	0	0	0	0	0	0	0	0	0	0	0	0	0	0	0	0	0	0	0	0	0	0	26.4055	26.4055	0	26.0663	26.0663	0	26.2361	26.2361	0	136.804	136.804	0	138.132	138.132	0	137.47	137.47	0	357.361
98	Refractory impairment	H52	0	8.6772	8.6772	0	12.6606	12.6606	0	10.6249	10.6249	0	27.2703	27.2703	0	39.7398	39.7398	0	33.3589	33.3589	0	69.1874	69.1874	0	97.1439	97.1439	0	83.0698	83.0698	0	92.2289	92.2289	0	123.808	123.808	0	107.998	107.998	0	137.414	137.414	0	166.851	166.851	0	152.192	152.192	0	103.656
99	other Diseases of the eye and adnexa		0	4.74945	4.74945	0	7.79557	7.79557	0	6.23889	6.23889	0	1.48892	1.48892	0	3.58735	3.58735	0	2.51354	2.51354	0	4.55372	4.55372	0	22.6969	22.6969	0	13.5631	13.5631	0	9.0465	9.0465	0	2.38506	2.38506	0	5.72007	5.72007	0	72.9964	72.9964	0	69.3338	69.3338	0	71.1576	71.1576	0	213.216
9	Diseases of the circulatory system		165.058	17.14	182.198	119.871	19.5984	139.469	142.963	18.3421	161.305	173.149	17.7883	190.937	183.476	20.8534	204.329	178.192	19.2849	197.477	328.793	92.9691	421.762	310.922	252.97	563.892	319.919	172.421	492.34	1201.42	1010.21	2211.63	685.247	2160.31	2845.55	943.663	1584.52	2528.18	4694.41	2063.48	6757.89	3145.03	2687.02	5832.05	3916.56	2376.52	6293.08	7546.19	2573.94
100	Rheumatic heart disease	I05-I09	2.71423	3.93557	6.64979	3.8143	3.82897	7.64327	3.25212	3.88345	7.13557	3.88819	5.4948	9.38299	4.68256	5.90065	10.5832	4.27606	5.69297	9.96904	7.15811	4.82206	11.9802	8.19263	4.90689	13.0995	7.67182	4.86418	12.536	6.28427	2.33342	8.61769	7.15614	2.36794	9.52408	6.71965	2.35065	9.0703	14.5052	1.42228	15.9275	19.0388	1.42336	20.4621	16.7812	1.42282	18.2041	18.5991	1.4618
101	Ischemic heart disease (MI, angina & HF after MI)	I20-I22,I50	41.9604	0.000155776	41.9606	10.5318	3.89435e-05	10.5319	26.593	9.86492e-05	26.5931	69.9853	0.368792	70.3541	70.222	0.0724131	70.2945	70.1009	0.224076	70.325	184.524	67.5307	252.055	129.838	182.072	311.91	157.369	124.409	281.777	843.149	866.426	1709.57	347.21	2024.28	2371.49	595.498	1444.61	2040.11	3008.56	1352.64	4361.2	1485.43	1798.41	3283.84	2243.89	1576.43	3820.32	3864.51	1199.68
102	Endocarditis	I33	22.7987	0.00971564	22.8084	16.2816	0.00994043	16.2916	19.6121	0.00982555	19.6219	23.884	0.0291062	23.9131	18.7261	0.0296778	18.7558	21.3655	0.0293853	21.3949	21.5624	0.0387828	21.6012	16.8098	0.0395059	16.8493	19.2024	0.0391419	19.2415	16.118	0.0357358	16.1537	12.7347	0.036598	12.7713	14.4285	0.0361663	14.4647	10.6661	0.0280124	10.6941	7.92422	0.0285613	7.95278	9.28957	0.028288	9.31786	5.76862	0.0204178
103	Mitral valve prolapse	I34.1	10.965	1.19535	12.1603	10.5318	1.20256	11.7344	10.7532	1.19887	11.9521	15.5538	1.28599	16.8398	14.6317	1.29057	15.9223	15.1035	1.28822	16.3918	30.8108	1.31629	32.1271	19.8005	1.18064	20.9811	25.3434	1.24893	26.5923	32.277	1.78556	34.0626	16.6438	0.863933	17.5077	24.4705	1.32534	25.7958	42.3001	2.31671	44.6168	26.0463	1.28636	27.3327	34.14	1.79943	35.9395	52.4375	2.84524
104	Cerebrovascular diseases	I60-I64	29.3121	6.0483	35.3604	33.5877	7.17939	40.7671	31.4027	6.60136	38.004	51.1033	9.71222	60.8155	60.2831	11.8631	72.1462	55.5856	10.7625	66.3481	64.7084	13.5978	78.3062	77.887	17.2607	95.1477	71.2525	15.4167	86.6692	223.43	72.2296	295.66	291.292	100.573	391.865	257.317	86.3833	343.701	855.044	371.546	1226.59	1151.48	497.033	1648.51	1003.87	434.545	1438.41	2402.16	959.699
105	Other Diseases of the circulatory system		57.3073	5.95095	63.2583	45.1233	7.3775	52.5008	51.3498	6.64848	57.9983	8.73466	0.897344	9.63201	14.9305	1.69696	16.6275	11.76	1.28778	13.0478	20.0296	5.66355	25.6932	58.394	47.51	105.904	39.0803	26.4433	65.5236	80.1582	67.401	147.559	10.2098	32.1874	42.3971	45.229	49.8168	95.0458	763.331	335.531	1098.86	455.116	388.838	843.954	608.595	362.293	970.888	1202.71	410.235
10	Diseases of the respiratory system		8.48117	532.861	541.343	3.10391	396.344	399.448	5.85188	466.109	471.961	8.18842	514.455	522.643	7.64716	439.036	446.684	7.92413	477.629	485.554	19.0556	733.311	752.367	31.2021	794.265	825.467	25.0872	763.579	788.666	59.3862	629.927	689.314	44.5161	554.396	598.912	51.9607	592.21	644.171	231.652	839.917	1071.57	159.451	1034.1	1193.55	195.404	937.406	1132.81	548.331	3598.08
106	Upper respiratory tract infection, otitis, deafness	J00-06,H65-66	0	109.885	109.885	0	110.099	110.099	0	109.99	109.99	0	248.716	248.716	0	249.1	249.1	0	248.903	248.903	0	263.964	263.964	0	264.116	264.116	0	264.039	264.039	0	243.762	243.762	0	243.988	243.988	0	243.875	243.875	0	190.778	190.778	0	190.276	190.276	0	190.526	190.526	0	160.48
107	COPD + Cor Pulmonale	J41-44,I 27.9	0	0	0	0	0	0	0	0	0	0	0	0	0	0	0	0	0	0	13.457	288.91	302.367	12.3537	269.606	281.96	12.9092	279.324	292.233	29.6952	234.081	263.776	13.4504	211.642	225.093	21.5832	222.876	244.459	118.071	422.953	541.024	67.4945	622.784	690.279	92.6796	523.276	615.956	231.251	2811.19
108	Asthma	J45	5.53655	237.969	243.506	1.93549	137.047	138.983	3.77576	188.622	192.398	7.77535	239.787	247.562	7.02486	154.21	161.235	7.4089	198.001	205.41	4.43775	135.765	140.203	12.9883	111.374	124.362	8.68373	123.653	132.337	25.7288	110.056	135.785	30.4024	90.5056	120.908	28.0626	100.293	128.356	75.9128	89.6131	165.526	68.882	71.3984	140.28	72.3831	80.4686	152.852	229.687	52.9507
109	Other Diseases of the respiratory system		2.94463	185.007	187.952	1.16842	149.197	150.366	2.07612	167.497	169.574	0.413072	25.9521	26.3652	0.622294	35.727	36.3493	0.515231	30.725	31.2402	1.16084	44.6723	45.8332	5.86002	149.17	155.03	3.49432	96.563	100.057	3.96223	42.0286	45.9908	0.663264	8.26018	8.92345	2.31487	25.1661	27.481	37.6675	136.574	174.242	23.074	149.645	172.719	30.341	143.136	173.477	87.3929	573.462
11	Diseases of the digestive system		32.4284	783.124	815.552	23.1884	833.494	856.683	27.9104	807.753	835.664	52.6506	421.908	474.559	52.2541	486.306	538.56	52.457	453.352	505.809	131.016	645.286	776.302	150.204	913.351	1063.56	140.544	778.399	918.944	171.766	926.591	1098.36	159.274	1027.08	1186.35	165.528	976.771	1142.3	222.94	1269.1	1492.04	278.803	1499.92	1778.72	250.986	1384.98	1635.96	195.63	751.701
110	Dental caries	K02	0	32.0181	32.0181	0	25.3194	25.3194	0	28.7427	28.7427	0	112.043	112.043	0	107.216	107.216	0	109.686	109.686	0	157.485	157.485	0	146.37	146.37	0	151.966	151.966	0	124.916	124.916	0	117.082	117.082	0	121.004	121.004	0	63.4457	63.4457	0	58.689	58.689	0	61.0576	61.0576	0	25.1012
111	Periodontal disease	K05	0	0	0	0	0	0	0	0	0	0	0.135276	0.135276	0	0.158306	0.158306	0	0.146521	0.146521	0	4.66004	4.66004	0	4.39478	4.39478	0	4.52832	4.52832	0	12.9911	12.9911	0	9.12588	9.12588	0	11.061	11.061	0	10.9318	10.9318	0	8.26003	8.26003	0	9.59046	9.59046	0	5.68805
112	Edentulism	K---	0	0	0	0	0	0	0	0	0	0	0	0	0	0	0	0	0	0	0	0.00946526	0.00946526	0	0.00973925	0.00973925	0	0.00960132	0.00960132	0	147.818	147.818	0	149.373	149.373	0	148.595	148.595	0	459.6	459.6	0	475.589	475.589	0	467.627	467.627	0	170.184
113	Gastroesophagial reflux	K21	0	1.01434	1.01434	0	5.38419	5.38419	0	3.15104	3.15104	0	3.40033	3.40033	0	17.7882	17.7882	0	10.4257	10.4257	0	29.2796	29.2796	0	105.172	105.172	0	66.9657	66.9657	0	101.813	101.813	0	161.518	161.518	0	131.627	131.627	0	40.504	40.504	0	167.304	167.304	0	104.163	104.163	0	68.8359
114	Peptic ulcer	K25-K26	3.69103	18.1442	21.8352	0	18.4406	18.4406	1.88625	18.2891	20.1754	6.10971	76.0109	82.1206	4.10261	76.0314	80.134	5.12968	76.0209	81.1506	8.63736	125.129	133.767	16.1646	135.631	151.796	12.3752	130.344	142.719	7.63417	146.395	154.029	13.4458	154.231	167.676	10.5362	150.308	160.844	41.1718	123.337	164.509	85.3948	107.898	193.293	63.3735	115.586	178.96	53.7908	76.9351
115	Dyspepsia	K30	0	12.2362	12.2362	0	21.525	21.525	0	16.7781	16.7781	0	56.3848	56.3848	0	94.7969	94.7969	0	75.1407	75.1407	0	125.321	125.321	0	156.258	156.258	0	140.684	140.684	0	132.113	132.113	0	135.33	135.33	0	133.719	133.719	0	120.542	120.542	0	125.884	125.884	0	123.224	123.224	0	98.4671
116	Acute appendicitis	K35	2.76827	0.110179	2.87845	0.967746	0.0691556	1.0369	1.88788	0.0901198	1.978	2.7764	1.29938	4.07578	2.34026	0.797448	3.13771	2.56344	1.0543	3.61774	2.96475	4.07429	7.03904	2.44226	2.42432	4.86658	2.70529	3.25496	5.96026	2.39473	2.04943	4.44416	1.31799	1.22747	2.54546	1.85706	1.63898	3.49603	4.18721	0.589205	4.77641	1.4389	0.348128	1.78703	2.80745	0.468175	3.27562	5.57529	0.136426
117	Inguinal hernia	K40	0	5.2813	5.2813	0	1.44113	1.44113	0	3.4036	3.4036	0	16.2555	16.2555	0	3.9726	3.9726	0	10.258	10.258	0	24.2455	24.2455	0	4.28161	4.28161	0	14.332	14.332	0	31.0013	31.0013	0	4.17245	4.17245	0	17.6041	17.6041	0	54.4463	54.4463	0	4.38435	4.38435	0	29.3132	29.3132	0	42.7705
118	Crohn's disease	K50	0	1.60831	1.60831	0	1.67247	1.67247	0	1.63968	1.63968	0	2.68488	2.68488	0	2.86674	2.86674	0	2.77368	2.77368	0	5.06435	5.06435	0	5.28487	5.28487	0	5.17386	5.17386	0	2.44491	2.44491	0	2.83919	2.83919	0	2.6418	2.6418	0	1.05345	1.05345	0	1.38641	1.38641	0	1.22061	1.22061	0	0.77392
119	Ulcerative colitis	K51	0.922758	4.77944	5.7022	0	5.37641	5.37641	0.471563	5.07134	5.5429	3.33433	20.0016	23.336	2.3423	16.3547	18.697	2.84994	18.2209	21.0708	21.071	76.2638	97.3348	14.5998	61.2446	75.8443	17.8576	68.8057	86.6632	35.2255	65.4108	100.636	29.4848	78.9627	108.448	32.3589	72.178	104.537	27.5511	29.3086	56.8597	31.0504	29.2622	60.3125	29.3079	29.2853	58.5932	15.8637	24.6405
120	Chronic constipation	K59	0	2.37749	2.37749	0	3.47022	3.47022	0	2.9118	2.9118	0	18.7356	18.7356	0	28.8191	28.8191	0	23.6592	23.6592	0	33.9796	33.9796	0	68.2509	68.2509	0	50.9977	50.9977	0	58.6906	58.6906	0	109.584	109.584	0	84.1046	84.1046	0	86.8765	86.8765	0	123.926	123.926	0	105.477	105.477	0	13.7817
121	Chronic liver disease	K70-K76	13.7873	3.06771	16.855	13.4918	3.12241	16.6142	13.6428	3.09446	16.7373	37.7741	4.93166	42.7058	38.6306	5.008	43.6386	38.1923	4.96894	43.1613	89.8125	12.3458	102.158	80.4869	10.6632	91.1501	85.1817	11.5103	96.6919	111.111	11.839	122.95	91.3866	9.32485	100.711	101.262	10.5835	111.845	102.194	11.109	113.303	78.262	7.63071	85.8927	90.1789	9.36274	99.5417	67.588	6.65437
122	Cholelithiasis	K80	0	0	0	0	0	0	0	0	0	0	0	0	0	3.02069	3.02069	0	1.47495	1.47495	0	5.01514	5.01514	0	20.4061	20.4061	0	12.6579	12.6579	0	17.8906	17.8906	0	30.5004	30.5004	0	24.1874	24.1874	0	26.4816	26.4816	0	65.2786	65.2786	0	45.9593	45.9593	0	35.7965
123	Cholecystitis	K81	0	0	0	0	0	0	0	0	0	0	0	0	0.586087	0.967354	1.55344	0.286175	0.472341	0.758516	0.548984	2.07224	2.62122	8.30096	20.3679	28.6689	4.3984	11.1574	15.5558	3.93985	8.63998	12.5798	21.2662	47.7338	68.9999	12.5919	28.1617	40.7536	11.5858	34.0303	45.6161	42.3113	106.543	148.854	27.0113	70.4345	97.4458	21.6323	61.8773
124	Celiac	K90	0	430.589	430.589	0	433.918	433.918	0	432.217	432.217	0	88.7412	88.7412	0	88.9351	88.9351	0	88.8359	88.8359	0	1.03092	1.03092	0	1.05613	1.05613	0	1.04344	1.04344	0	0.755752	0.755752	0	0.772311	0.772311	0	0.764021	0.764021	0	0.479606	0.479606	0	0.484845	0.484845	0	0.482236	0.482236	0	0.252521
125	Other Diseases of the digestive system		11.259	271.897	283.156	8.7289	313.755	322.484	10.0219	292.364	302.386	2.656	21.2835	23.9395	4.25222	39.5736	43.8258	3.43541	30.2142	33.6496	7.98131	39.3099	47.2912	28.2097	171.535	199.745	18.0261	104.969	122.996	11.4602	61.8219	73.2821	2.3731	15.3029	17.676	6.92247	38.5923	45.5148	36.2511	206.36	242.611	40.3454	217.053	257.398	38.3066	211.728	250.035	31.1794	119.806
12	Diseases of the skin and subcutaneous tissue		0	87.913	87.913	0	92.134	92.134	0	89.9711	89.9711	0	83.2082	83.2082	0	142.283	142.283	0	112.053	112.053	0.610001	997.913	998.523	0.720361	1166.14	1166.86	0.664803	1081.45	1082.12	0	505.037	505.037	0	495.686	495.686	0	500.367	500.367	0	326.547	326.547	0	333.959	333.959	0	330.268	330.268	0	83.3884
126	Pilonidal cyst	L05	0	0.0476658	0.0476658	0	0.0247853	0.0247853	0	0.0364781	0.0364781	0	0.0282667	0.0282667	0	0.12169	0.12169	0	0.0738838	0.0738838	0	2.0269	2.0269	0	0.485802	0.485802	0	1.26163	1.26163	0	1.28928	1.28928	0	0.150008	0.150008	0	0.720375	0.720375	0	0.222731	0.222731	0	0	0	0	0.110911	0.110911	0	0.11544
127	Pemphigus	L10	0	0.00777958	0.00777958	0	0.00370355	0.00370355	0	0	0	0	0.0226811	0.0226811	0	0.0140283	0.0140283	0	0.0184561	0.0184561	0.572841	0.197646	0.770487	0.585071	0.0991548	0.684226	0.578914	0.148738	0.727652	0	0.673285	0.673285	0	0.292561	0.292561	0	0.483167	0.483167	0	0.334586	0.334586	0	0.188201	0.188201	0	0.261095	0.261095	0	0.197248
128	Atopic Dermatitis	L20	0	56.3459	56.3459	0	56.4335	56.4335	0	56.3887	56.3887	0	54.1022	54.1022	0	54.0712	54.0712	0	54.0871	54.0871	0	38.3795	38.3795	0	38.6257	38.6257	0	38.5017	38.5017	0	34.4421	34.4421	0	34.7749	34.7749	0	34.6083	34.6083	0	25.8538	25.8538	0	26.0572	26.0572	0	25.9559	25.9559	0	17.5237
129	Seborrheic dermatitis	L21	0	0.00278988	0.00278988	0	0.00265368	0.00265368	0	0.00272328	0.00272328	0	0.00653309	0.00653309	0	0.00649266	0.00649266	0	0.00651335	0.00651335	0	28.0594	28.0594	0	28.9109	28.9109	0	28.4823	28.4823	0	163.658	163.658	0	169.346	169.346	0	166.498	166.498	0	10.2406	10.2406	0	10.1236	10.1236	0	10.1818	10.1818	0	0.0490948
130	Contact dermatitis	L23-L25	0	0	0	0	0	0	0	0	0	0	0	0	0	0	0	0	0	0	0	88.0975	88.0975	0	99.0416	99.0416	0	93.5321	93.5321	0	79.3318	79.3318	0	87.0191	87.0191	0	83.1705	83.1705	0	66.1868	66.1868	0	72.6888	72.6888	0	69.451	69.451	0	18.9135
131	Psoriasis	L40	0	0	0	0	0	0	0	0	0	0	16.2177	16.2177	0	16.4413	16.4413	0	16.3269	16.3269	0	72.3847	72.3847	0	74.0946	74.0946	0	73.2338	73.2338	0	75.321	75.321	0	77.0186	77.0186	0	76.1687	76.1687	0	51.2891	51.2891	0	52.2252	52.2252	0	51.759	51.759	0	30.2921
132	Lichen planus	L43	0	0	0	0	0	0	0	0	0	0	0.508167	0.508167	0	0.531972	0.531972	0	0.519791	0.519791	0	23.1693	23.1693	0	25.0464	25.0464	0	24.1014	24.1014	0	26.2873	26.2873	0	28.6692	28.6692	0	27.4767	27.4767	0	6.33838	6.33838	0	7.16502	7.16502	0	6.75339	6.75339	0	1.1196
133	Alopecia Areata	L63	0	0.985842	0.985842	0	0.987056	0.987056	0	0.986435	0.986435	0	2.2715	2.2715	0	2.27372	2.27372	0	2.27259	2.27259	0	2.923	2.923	0	2.93037	2.93037	0	2.92666	2.92666	0	2.65396	2.65396	0	2.66525	2.66525	0	2.6596	2.6596	0	2.04568	2.04568	0	2.05074	2.05074	0	2.04822	2.04822	0	1.4636
134	Acne Vulgaris	L70.0	0	0	0	0	0	0	0	0	0	0	0	0	0	51.3213	51.3213	0	25.0593	25.0593	0	568.324	568.324	0	563.717	563.717	0	566.036	566.036	0	87.3973	87.3973	0	88.0704	88.0704	0	87.7334	87.7334	0	110.752	110.752	0	114.946	114.946	0	112.858	112.858	0	0.326733
135	Vitiligo	L80	0	0	0	0	0	0	0	0	0	0	5.85364	5.85364	0	5.92303	5.92303	0	5.88752	5.88752	0	113.559	113.559	0	114.178	114.178	0	113.866	113.866	0	0.287392	0.287392	0	0.293921	0.293921	0	0.290652	0.290652	0	0.185459	0.185459	0	0.187535	0.187535	0	0.186501	0.186501	0	0.0969553
136	Other diseases of the skin and subcutaneous tissue		0	30.523	30.523	0	34.6824	34.6824	0	32.5568	32.5568	0	4.19751	4.19751	0	11.5784	11.5784	0	7.80147	7.80147	0.0371604	60.7915	60.8287	0.13529	219.012	219.147	0.085889	139.359	139.445	0	33.6959	33.6959	0	7.38544	7.38544	0	20.5576	20.5576	0	53.098	53.098	0	48.3271	48.3271	0	50.7028	50.7028	0	13.2904
13	Diseases of the musculoskeletal system and connective tissue		2.82706	1.45272	4.27978	3.10391	5.16177	8.26568	2.96243	3.26631	6.22874	2.92497	2.24548	5.17045	2.54757	18.6593	21.2069	2.74069	10.26	13.0007	5.36769	476.648	482.016	6.33715	1015.44	1021.78	5.84909	744.198	750.047	4.75926	1679.2	1683.96	5.04686	3661.38	3666.42	4.90287	2669.02	2673.92	2.32586	2512.5	2514.83	2.34064	5246.65	5248.99	2.33328	3885.16	3887.49	0.972789	2463.22
137	Rheumatoid arthritis (adults)	M05,M06	0	0	0	0	0	0	0	0	0	0	0	0	0	0	0	0	0	0	0	75.5403	75.5403	0	44.3754	44.3754	0	60.0647	60.0647	0	8.07154	8.07154	0	341.531	341.531	0	174.587	174.587	0	12.6211	12.6211	0	6.98047	6.98047	0	9.78927	9.78927	0	3.60816
138	Knee osteoarthrosis	M17	0	0	0	0	0	0	0	0	0	0	0	0	0	0	0	0	0	0	0	57.2239	57.2239	0	82.3637	82.3637	0	69.7076	69.7076	0	642.227	642.227	0	1393	1393	0	1017.13	1017.13	0	1012.74	1012.74	0	2473.64	2473.64	0	1746.17	1746.17	0	929.382
139	Neck arthrosis	M19	0	0	0	0	0	0	0	0	0	0	0.477272	0.477272	0	10.4887	10.4887	0	5.36566	5.36566	0	19.8926	19.8926	0	38.0119	38.0119	0	28.8901	28.8901	0	43.7036	43.7036	0	132.245	132.245	0	87.9175	87.9175	0	71.2977	71.2977	0	168.254	168.254	0	119.974	119.974	0	82.0448
140	Systemic lupus erythematosus	M32	1.84552	0.948272	2.79379	1.93549	3.21863	5.15412	1.88951	2.0584	3.94791	2.77742	0.971967	3.74939	2.34026	5.76446	8.10472	2.56396	3.31205	5.87602	5.0407	1.45845	6.49914	5.14697	9.22618	14.3732	5.09347	5.31569	10.4092	4.44172	4.62944	9.07117	4.97166	35.0133	39.985	4.70635	19.8019	24.5082	1.94767	0.98779	2.93546	2.00193	0.573548	2.57548	1.97491	0.779824	2.75473	0.817746	0.673923
141	Low back pain	M54.5	0	0	0	0	0	0	0	0	0	0	0	0	0	0	0	0	0	0	0	244.019	244.019	0	549.775	549.775	0	395.849	395.849	0	730.736	730.736	0	1345.49	1345.49	0	1037.72	1037.72	0	723.834	723.834	0	1178.08	1178.08	0	951.885	951.885	0	529.093
142	Frozen shoulder	M75.0	0	0	0	0	0	0	0	0	0	0	0	0	0	0	0	0	0	0	0	11.7308	11.7308	0	13.0528	13.0528	0	12.3873	12.3873	0	21.3579	21.3579	0	75.3837	75.3837	0	48.3361	48.3361	0	55.6864	55.6864	0	206.652	206.652	0	131.477	131.477	0	182.539
143	Rotator cuff syndrome	M75.1	0	0	0	0	0	0	0	0	0	0	0	0	0	0	0	0	0	0	0	33.6702	33.6702	0	74.1753	74.1753	0	53.7839	53.7839	0	93.3692	93.3692	0	209.499	209.499	0	151.36	151.36	0	170.112	170.112	0	365.852	365.852	0	268.381	268.381	0	302.38
144	Elbow epicondilitis	M77	0	7.03294e-05	7.03294e-05	0	7.35042e-05	7.35042e-05	0	7.18818e-05	7.18818e-05	0	0.682966	0.682966	0	0.88774	0.88774	0	0.782953	0.782953	0	4.07603	4.07603	0	13.753	13.753	0	8.88132	8.88132	0	23.0704	23.0704	0	74.6594	74.6594	0	48.8317	48.8317	0	56.6849	56.6849	0	87.3788	87.3788	0	72.0945	72.0945	0	40.9125
145	Other diseases of the musculoskeletal system and connective tissue		0.981542	0.504378	1.48592	1.16842	1.94306	3.11148	1.07292	1.20784	2.28076	0.147553	0.113275	0.260828	0.20731	1.51842	1.72573	0.176731	0.79938	0.976111	0.326992	29.0368	29.3638	1.19017	190.709	191.899	0.755623	109.319	110.074	0.317537	112.036	112.353	0.0751953	54.5524	54.6276	0.196522	83.3311	83.5276	0.378196	408.544	408.922	0.338713	759.241	759.579	0.358374	584.608	584.966	0.155043	392.588
14	Diseases of the genitourinary system		60.3678	0.914245	61.282	50.8508	1.3629	52.2137	55.7143	1.13362	56.848	50.8911	82.2279	133.119	44.5936	51.2712	95.8647	47.8161	67.1123	114.928	53.9086	425.765	479.673	45.2756	879.653	924.929	49.6217	651.153	700.775	52.3925	1184.98	1237.37	30.7024	2033.06	2063.76	41.5614	1608.47	1650.03	75.5483	1844.47	1920.02	65.9771	3736.74	3802.71	70.7432	2794.47	2865.21	109.832	2341.21
146	Renal failure	N17-N19	39.4083	0.42291	39.8313	31.7089	0.270055	31.9789	35.6436	0.34817	35.9918	48.3239	1.65788	49.9817	40.9647	0.768823	41.7336	44.7305	1.22377	45.9543	50.6245	7.18792	57.8124	36.7725	4.05808	40.8305	43.746	5.63373	49.3797	48.8968	20.3067	69.2035	30.245	14.9641	45.209	39.5829	17.6388	57.2217	63.2639	33.4535	96.7173	56.4296	25.6446	82.0741	59.8328	29.5331	89.3658	92.3266	27.7218
147	Calculus of kidney and ureter	N20,N22	0	0	0	0	0	0	0	0	0	0	75.8999	75.8999	0	44.5887	44.5887	0	60.6112	60.6112	0	221.584	221.584	0	128.242	128.242	0	175.233	175.233	0	660.977	660.977	0	373.489	373.489	0	517.418	517.418	0	538.102	538.102	0	307.202	307.202	0	422.181	422.181	0	325.275
148	Acute cystitis	N30.0	0	0.173913	0.173913	0	0.579805	0.579805	0	0.372379	0.372379	0	0.522047	0.522047	0	1.7414	1.7414	0	1.11744	1.11744	0	7.28626	7.28626	0	36.3388	36.3388	0	21.7129	21.7129	0	9.55966	9.55966	0	47.8175	47.8175	0	28.664	28.664	0	5.03917	5.03917	0	25.0833	25.0833	0	15.1021	15.1021	0	3.69799
149	Hyperplasia of prostate	N40	0	0	0	0	0	0	0	0	0	0	0	0	0	0	0	0	0	0	0	0	0	0	0	0	0	0	0	0	0.0013263	0.0013263	0	0	0	0	0.000664001	0.000664001	0	586.655	586.655	0	0	0	0	292.13	292.13	0	1363.64
150	Chronic prostitis	N41.1	0	0	0	0	0	0	0	0	0	0	0	0	0	0	0	0	0	0	0	119.213	119.213	0	0	0	0	60.0151	60.0151	0	339.175	339.175	0	0	0	0	169.805	169.805	0	355.339	355.339	0	0	0	0	176.944	176.944	0	247.734
151	Infertility (male and female)	N46,N97	0	0	0	0	0	0	0	0	0	0	0	0	0	0	0	0	0	0	0	44.5569	44.5569	0	330.391	330.391	0	186.494	186.494	0	75.8947	75.8947	0	276.27	276.27	0	175.954	175.954	0	25.9661	25.9661	0	0	0	0	12.9301	12.9301	0	0
152	Endometriosis	N80	0	0	0	0	0	0	0	0	0	0	0	0	0	0	0	0	0	0	0	0	0	0	90.0769	90.0769	0	44.7297	44.7297	0	0	0	0	332.982	332.982	0	166.277	166.277	0	0	0	0	0.111219	0.111219	0	0.0558366	0.0558366	0	0
153	Female genital prolapse	N81	0	0	0	0	0	0	0	0	0	0	0	0	0	0	0	0	0	0	0	0	0	0	0	0	0	0	0	0	0	0	0	119.623	119.623	0	59.7346	59.7346	0	0	0	0	285.978	285.978	0	143.572	143.572	0	0
154	Menorrhagia duo to leiomyoma and other	D25 ; N93	0	0	0	0	0	0	0	0	0	0	0	0	0	0	0	0	0	0	0	0	0	0	66.6089	66.6089	0	33.0761	33.0761	0	0	0	0	722.673	722.673	0	360.872	360.872	0	0	0	0	521.689	521.689	0	261.909	261.909	0	0
155	Premenstrual syndrome	N94.3	0	0	0	0	0	0	0	0	0	0	0	0	0	0	0	0	0	0	0	0	0	0	58.7306	58.7306	0	29.1639	29.1639	0	0	0	0	53.5508	53.5508	0	26.741	26.741	0	0	0	0	0	0	0	0	0	0	0
156	Menopause (hot flashes & atrophic vaginitis)	N95.1,N95.2	0	0	0	0	0	0	0	0	0	0	0	0	0	0	0	0	0	0	0	0	0	0	0	0	0	0	0	0	0	0	0	61.3971	61.3971	0	30.6591	30.6591	0	0	0	0	2030.29	2030.29	0	1019.29	1019.29	0	0
157	Other diseases of the genitourinary system		20.9594	0.317422	21.2768	19.142	0.513042	19.655	20.0708	0.413073	20.4838	2.56725	4.14806	6.7153	3.62884	4.17223	7.80107	3.0856	4.15986	7.24546	3.28404	25.937	29.2211	8.50317	165.207	173.71	5.87571	95.0944	100.97	3.49561	79.0613	82.5569	0.457448	30.2914	30.7489	1.97848	54.7077	56.6862	12.2845	299.919	312.204	9.54751	540.742	550.289	10.9104	420.822	431.732	17.505	373.142
15	Pregnancy, childbirth and puerperium		0	0	0	0	0	0	0	0	0	0	0	0	11.1216	1.90312	13.0247	5.43045	0.929257	6.35971	0	0	0	99.0412	444.715	543.756	49.1811	220.833	270.014	0	0	0	49.6438	256.6	306.244	24.79	128.135	152.925	0	0	0	0.00177739	14.985	14.9868	0.000892322	7.52309	7.52398	0	0
158	Ectopic pregnancy	O00	0	0	0	0	0	0	0	0	0	0	0	0	0	0	0	0	0	0	0	0	0	0	0.132698	0.132698	0	0.0658942	0.0658942	0	0	0	0	0.0680439	0.0680439	0	0.0339782	0.0339782	0	0	0	0	0	0	0	0	0	0	0
159	Molar pregnancy	O01	0	0	0	0	0	0	0	0	0	0	0	0	0	0.0516191	0.0516191	0	0.0252047	0.0252047	0	0	0	0	0.199941	0.199941	0	0.0992851	0.0992851	0	0	0	0	0.175341	0.175341	0	0.0875576	0.0875576	0	0	0	0	0.0970805	0.0970805	0	0.0487383	0.0487383	0	0
160	Pre-eclampsia	O13-O14	0	0	0	0	0	0	0	0	0	0	0	0	0	0	0	0	0	0	0	0	0	0	0.386743	0.386743	0	0.192046	0.192046	0	0	0	0	0.346802	0.346802	0	0.173178	0.173178	0	0	0	0	0	0	0	0	0	0	0
161	Eclampsia	O15	0	0	0	0	0	0	0	0	0	0	0	0	0	0	0	0	0	0	0	0	0	13.4375	0.0257545	13.4633	6.6727	0.0127889	6.68549	0	0	0	7.30148	0.016104	7.31758	3.64604	0.00804163	3.65409	0	0	0	0	0	0	0	0	0	0	0
162	Threatened abortion	O20.0	0	0	0	0	0	0	0	0	0	0	0	0	0	0.742805	0.742805	0	0.362698	0.362698	0	0	0	0	10.6758	10.6758	0	5.30133	5.30133	0	0	0	0	6.89566	6.89566	0	3.4434	3.4434	0	0	0	0	0	0	0	0	0	0	0
163	Hyperemesis gravidarum	O21	0	0	0	0	0	0	0	0	0	0	0	0	0	0	0	0	0	0	0	0	0	0	83.5681	83.5681	0	41.4976	41.4976	0	0	0	0	59.2737	59.2737	0	29.5987	29.5987	0	0	0	0	7.49935	7.49935	0	3.76498	3.76498	0	0
164	Breast abscess and Mastitis	O91	0	0	0	0	0	0	0	0	0	0	0	0	0	0	0	0	0	0	0	0	0	0	0.223865	0.223865	0	0.111165	0.111165	0	0	0	0	0.148245	0.148245	0	0.074027	0.074027	0	0	0	0	0.0109619	0.0109619	0	0.00550331	0.00550331	0	0
165	Pyelonephritis during and after pregnancy	O23.0	0	0	0	0	0	0	0	0	0	0	0	0	0	0.122642	0.122642	0	0.059884	0.059884	0	0	0	0	1.68314	1.68314	0	0.835799	0.835799	0	0	0	0	1.76275	1.76275	0	0.880242	0.880242	0	0	0	0	0.129064	0.129064	0	0.0647952	0.0647952	0	0
166	Placenta previa	O44	0	0	0	0	0	0	0	0	0	0	0	0	0	0	0	0	0	0	0	0	0	0.00245074	11.1431	11.1455	0.00121697	5.53333	5.53455	0	0	0	0.0032883	6.87761	6.8809	0.00164204	3.43438	3.43603	0	0	0	0.00152019	0.494245	0.495765	0.000763195	0.248131	0.248894	0	0
167	Pregnancy, delivery, abortion, stillbirth	O03-O06,O80-O84	0	0	0	0	0	0	0	0	0	0	0	0	10.2165	0.659103	10.8756	4.98854	0.321828	5.31037	0	0	0	65.2268	251.378	316.605	32.3898	124.827	157.217	0	0	0	38.2012	175.864	214.065	19.076	87.819	106.895	0	0	0	0	4.35926	4.35926	0	2.18852	2.18852	0	0
168	Puerperal sepsis	O85	0	0	0	0	0	0	0	0	0	0	0	0	0	0.172081	0.172081	0	0.0840238	0.0840238	0	0	0	1.77354	1.77648	3.55002	0.880691	0.882152	1.76284	0	0	0	3.39821	1.34877	4.74698	1.69692	0.673519	2.37044	0	0	0	0	0.226585	0.226585	0	0.113755	0.113755	0	0
169	Other pregnancy, childbirth and puerperium conditions		0	0	0	0	0	0	0	0	0	0	0	0	0.905026	0.154868	1.05989	0.441908	0.0756191	0.517527	0	0	0	18.6008	83.5214	102.122	9.23664	41.4744	50.711	0	0	0	0.739665	3.8232	4.56286	0.369357	1.90914	2.2785	0	0	0	0.000257205	2.16847	2.16873	0.000129128	1.08866	1.08879	0	0
16	Certain conditions originating in the perinatal period		10057	6258.7	16315.7	8577.25	4565.29	13142.5	9333.46	5430.68	14764.1	0	0	0	0	0	0	0	0	0	0	0	0	0	0	0	0	0	0	0	0	0	0	0	0	0	0	0	0	0	0	0	0	0	0	0	0	0	0
170	LBW + maturity (IUGR): Slow fetal growth and fetal malnutrition	P05	342.618	274.92	617.538	292.681	191.553	484.235	318.201	234.157	552.357	0	0	0	0	0	0	0	0	0	0	0	0	0	0	0	0	0	0	0	0	0	0	0	0	0	0	0	0	0	0	0	0	0	0	0	0	0	0
171	LBW + prematurity	P07.1-P07.2	1117.23	951.499	2068.73	954.396	662.967	1617.36	1037.61	810.418	1848.03	0	0	0	0	0	0	0	0	0	0	0	0	0	0	0	0	0	0	0	0	0	0	0	0	0	0	0	0	0	0	0	0	0	0	0	0	0	0
172	Prematurity + normal birth weight	P07.3	1847.16	612.225	2459.38	1577.93	426.574	2004.51	1715.52	521.448	2236.97	0	0	0	0	0	0	0	0	0	0	0	0	0	0	0	0	0	0	0	0	0	0	0	0	0	0	0	0	0	0	0	0	0	0	0	0	0	0
173	Fetus and newborn affected by maternal factors and by complications of pregnancy, labor and delivery	P00-P04	499.741	750.007	1249.75	401.331	522.576	923.907	451.622	638.802	1090.42	0	0	0	0	0	0	0	0	0	0	0	0	0	0	0	0	0	0	0	0	0	0	0	0	0	0	0	0	0	0	0	0	0	0	0	0	0	0
174	Fetus and newborn affected by complications of placenta, cord and membranes	P02	157.862	60.2832	218.145	113.375	42.003	155.378	136.109	51.3448	187.454	0	0	0	0	0	0	0	0	0	0	0	0	0	0	0	0	0	0	0	0	0	0	0	0	0	0	0	0	0	0	0	0	0	0	0	0	0	0
175	Birth trauma	P10-P15	152.882	674.331	827.213	105.688	469.847	575.535	129.806	574.346	704.151	0	0	0	0	0	0	0	0	0	0	0	0	0	0	0	0	0	0	0	0	0	0	0	0	0	0	0	0	0	0	0	0	0	0	0	0	0	0
176	Respiratory and cardiovascular disorders specific to the perinatal period	P20-P29	1653.7	570.583	2224.28	1242.31	397.56	1639.87	1452.55	485.981	1938.53	0	0	0	0	0	0	0	0	0	0	0	0	0	0	0	0	0	0	0	0	0	0	0	0	0	0	0	0	0	0	0	0	0	0	0	0	0	0
177	Infections specified to the perinatal period	P35-P39	500.534	144.91	645.444	409.753	100.968	510.721	456.146	123.424	579.569	0	0	0	0	0	0	0	0	0	0	0	0	0	0	0	0	0	0	0	0	0	0	0	0	0	0	0	0	0	0	0	0	0	0	0	0	0	0
178	Hemorrhagic and hematological disorders of fetus and newborn	P50-P61	108.923	17.5105	126.433	94.2092	12.2006	106.41	101.728	14.9142	116.642	0	0	0	0	0	0	0	0	0	0	0	0	0	0	0	0	0	0	0	0	0	0	0	0	0	0	0	0	0	0	0	0	0	0	0	0	0	0
179	Transitory endocrine and metabolic disorders specific to fetus and newborn	P70-P74	63.3942	10.3471	73.7414	56.6818	7.20946	63.8912	60.1121	8.81292	68.925	0	0	0	0	0	0	0	0	0	0	0	0	0	0	0	0	0	0	0	0	0	0	0	0	0	0	0	0	0	0	0	0	0	0	0	0	0	0
180	Digestive system disorders of fetus and newborn	P75-P78	101.931	14.8412	116.773	69.8015	10.3408	80.1423	86.221	12.6407	98.8617	0	0	0	0	0	0	0	0	0	0	0	0	0	0	0	0	0	0	0	0	0	0	0	0	0	0	0	0	0	0	0	0	0	0	0	0	0	0
181	Conditions involving the integument and temperature regulation of fetus and newborn	P80-P83	19.278	4.24772	23.5257	30.3204	2.95965	33.2801	24.6774	3.6179	28.2952	0	0	0	0	0	0	0	0	0	0	0	0	0	0	0	0	0	0	0	0	0	0	0	0	0	0	0	0	0	0	0	0	0	0	0	0	0	0
182	Other certain conditions originating in the perinatal period		3491.75	2172.99	5664.74	3228.77	1718.53	4947.29	3363.16	1950.78	5313.93	0	0	0	0	0	0	0	0	0	0	0	0	0	0	0	0	0	0	0	0	0	0	0	0	0	0	0	0	0	0	0	0	0	0	0	0	0	0
17	congenital malformations and chromosomal abnormalities		1042.92	1375.59	2418.51	1236.42	1501.45	2737.87	1137.53	1437.13	2574.67	45.3834	0.737519	46.121	50.8371	0.757052	51.5942	48.0464	0.747057	48.7934	33.2366	21.4226	54.6592	39.21	24.8981	64.1081	36.2028	23.1484	59.3513	46.3265	40.4565	86.7831	44.6008	38.4187	83.0195	45.4648	39.4389	84.9037	67.5725	70.5345	138.107	67.8125	68.5412	136.354	67.693	69.5338	137.227	39.0146	0.36742
183	Anencephaly	Q00.0	121.509	0	121.509	196.248	0	196.248	158.054	0	158.054	0	0	0	0	0	0	0	0	0	0	0	0	0	0	0	0	0	0	0	0	0	0	0	0	0	0	0	0	0	0	0	0	0	0	0	0	0	0
184	Neural tube defect	Q05-06	32.8732	27.8676	60.7408	46.6407	51.1741	97.8148	39.605	39.2636	78.8687	1.24846	0	1.24846	0	0	0	0.638859	0	0.638859	0.218278	0	0.218278	0.222713	0	0.222713	0.22048	0	0.22048	0.302365	0	0.302365	0.307265	0	0.307265	0.304812	0	0.304812	0.650437	0	0.650437	0.666696	0	0.666696	0.6586	0	0.6586	0	0
185	Congenital heart disease	Q20-24	366.394	337.855	704.249	367.037	341.939	708.977	366.709	339.852	706.561	24.1033	0	24.1033	24.238	0	24.238	24.1691	0	24.1691	27.1047	0	27.1047	27.6554	0	27.6554	27.3782	0	27.3782	37.5463	0	37.5463	38.1547	0	38.1547	37.8501	0	37.8501	44.9726	0	44.9726	46.0968	0	46.0968	45.537	0	45.537	24.3242	0
186	Cleft palate	Q35	0	0.0940885	0.0940885	0	0.0726456	0.0726456	0	0.0836037	0.0836037	0	0	0	0	0	0	0	0	0	0	0	0	0	0	0	0	0	0	0	0	0	0	0	0	0	0	0	0	0	0	0	0	0	0	0	0	0	0
187	Cleft lip	Q36	0	0.00791824	0.00791824	0	0.00619336	0.00619336	0	0.00707483	0.00707483	0	0	0	0	0	0	0	0	0	0	0	0	0	0	0	0	0	0	0	0	0	0	0	0	0	0	0	0	0	0	0	0	0	0	0	0	0	0
188	Esophageal atresia	Q39.0-39.1	46.699	10.8254	57.5244	57.1398	13.1989	70.3388	51.8042	11.986	63.7902	3.69468	0	3.69468	4.51913	0	4.51913	4.09724	0	4.09724	0.255487	0	0.255487	0.260677	0	0.260677	0.258064	0	0.258064	0.353908	0	0.353908	0.359643	0	0.359643	0.356772	0	0.356772	0.203099	0	0.203099	0.208176	0	0.208176	0.205648	0	0.205648	0	0
189	Imperforate anus	Q42.3	13.99	18.9579	32.9479	28.2808	9.79901	38.0798	20.9777	14.4795	35.4572	0.885473	0	0.885473	0.894677	0	0.894677	0.889967	0	0.889967	0.162519	0	0.162519	0.165821	0	0.165821	0.164158	0	0.164158	0.225126	0	0.225126	0.228774	0	0.228774	0.226948	0	0.226948	0.347652	0	0.347652	0.356343	0	0.356343	0.352015	0	0.352015	0	0
190	Hirschsprung's disease	Q43.1	26.2723	21.0896	47.3618	8.48425	6.78653	15.2708	17.5746	14.0959	31.6705	0.665144	0	0.665144	0.214723	0	0.214723	0.445212	0	0.445212	0	0	0	0	0	0	0	0	0	0	0	0	0	0	0	0	0	0	0	0	0	0	0	0	0	0	0	0	0
191	Hypospadiasis	Q54	0	0.0861998	0.0861998	0	0	0	0	0.0440512	0.0440512	0	0	0	0	0	0	0	0	0	0	0	0	0	0	0	0	0	0	0	0	0	0	0	0	0	0	0	0	0	0	0	0	0	0	0	0	0	0
192	Renal agenesis	Q60	13.9701	0	13.9701	14.0598	0	14.0598	14.0139	0	14.0139	0	0	0	0	0	0	0	0	0	0	0	0	0	0	0	0	0	0	0	0	0	0	0	0	0	0	0	0	0	0	0	0	0	0	0	0	0	0
193	Polycystic kidney (adult type)	Q61.2	0	0	0	0	0	0	0	0	0	0	0.547081	0.547081	0	0.542771	0.542771	0	0.544977	0.544977	0	20.1176	20.1176	0	20.222	20.222	0	20.1694	20.1694	0	37.7573	37.7573	0	37.8463	37.8463	0	37.8017	37.8017	0	59.0653	59.0653	0	58.6226	58.6226	0	58.8431	58.8431	0	0.308861
194	Congenital vesico-uretral reflux	Q62.7	0	0.363345	0.363345	0	0.364095	0.364095	0	0.363712	0.363712	0	0.153233	0.153233	0	0.152675	0.152675	0	0.152961	0.152961	0	0	0	0	0	0	0	0	0	0	0	0	0	0	0	0	0	0	0	0	0	0	0	0	0	0	0	0	0
195	Down syndrome	Q90	59.1127	480.847	539.96	53.1016	512.913	566.014	56.1735	496.526	552.7	12.497	0	12.497	16.8337	0	16.8337	14.6145	0	14.6145	3.47088	0	3.47088	3.5414	0	3.5414	3.5059	0	3.5059	4.80797	0	4.80797	4.88588	0	4.88588	4.84687	0	4.84687	10.4111	0	10.4111	10.6714	0	10.6714	10.5418	0	10.5418	8.47227	0
196	Other congenital malformations and chromosomal abnormalities		362.096	477.6	839.697	465.431	565.196	1030.63	412.623	520.432	933.055	2.28941	0.0372048	2.32661	4.13691	0.0616057	4.19852	3.19151	0.0491193	3.24063	2.02473	1.30504	3.32977	7.36399	4.67608	12.0401	4.67605	2.979	7.65506	3.09089	2.69925	5.79014	0.664526	0.572417	1.23694	1.87927	1.6372	3.51647	10.9876	11.4692	22.4568	9.81312	9.91857	19.7317	10.3979	10.6907	21.0887	6.21815	0.0585594
20	External causes of morbidity and mortality		4381.99	1205.98	5587.97	3512.18	809.977	4322.16	3956.69	1012.35	4969.03	3689.51	1006.4	4695.91	2738.14	349.711	3087.85	3224.98	685.751	3910.73	7576.48	3309.43	10885.9	3363.84	760.462	4124.3	5484.6	2043.68	7528.28	5527.81	4337.75	9865.57	1874.16	821.367	2695.53	3703.34	2581.82	6285.15	3738.24	2906.8	6645.05	1401.41	949.195	2350.61	2565.06	1924	4489.07	2324.27	2722.21
197	Transport accidents	V01-V99	693.502	233.865	927.367	476.501	65.5959	542.097	587.397	151.588	738.984	733.141	330.87	1064.01	377.456	142.052	519.508	559.466	238.674	798.14	3394.88	1876.39	5271.27	457.838	316.324	774.163	1936.43	1101.71	3038.13	2545.39	1289.32	3834.71	472.191	347.946	820.137	1510.12	819.237	2329.36	1575.07	724.835	2299.91	385.77	434.77	820.54	977.993	579.21	1557.2	992.183	1087.96
198	Falls	W00-W19	77.6561	203.696	281.352	70.1982	216.385	286.584	74.0094	209.901	283.91	42.9491	211.95	254.899	17.872	43.0798	60.9518	30.7044	129.494	160.198	113.673	401.463	515.135	11.2804	84.5667	95.8471	62.8276	244.101	306.929	126.504	1103.32	1229.83	13.3548	69.3971	82.7519	70.0022	587.025	657.028	108.866	1302.59	1411.45	18.5656	172.439	191.005	63.5317	735.207	798.738	81.2624	828.696
199	Exposure to animate and inanimate mechanical forces	W20-W64	52.2738	167.52	219.794	32.3679	43.1408	75.5087	42.5405	106.703	149.243	36.1559	146.205	182.361	20.7073	10.8877	31.595	28.6127	80.132	108.745	134.93	588.358	723.288	25.3845	30.7921	56.1766	80.5329	311.487	392.019	129.144	1178.54	1307.69	29.8526	5.97546	35.8281	79.5621	593.014	672.576	94.4308	264.781	359.211	23.2602	43.8105	67.0706	58.7002	153.845	212.545	65.8611	314.534
200	Accidental drowning and submersion	W65-W74	188.145	0	188.145	158.089	0	158.089	173.448	0	173.448	122.67	0	122.67	42.5172	0	42.5172	83.5326	0	83.5326	245.053	0	245.053	28.9923	0	28.9923	137.763	0	137.763	81.1698	0	81.1698	15.5838	0	15.5838	48.419	0	48.419	32.8747	0	32.8747	11.4312	0	11.4312	22.1092	0	22.1092	10.646	0
201	Accidental threats to breathing	W75-W84	90.1474	0	90.1474	80.5957	0	80.5957	85.477	0	85.477	4.68425	0	4.68425	3.58455	0	3.58455	4.14729	0	4.14729	7.69194	0	7.69194	0.977424	0	0.977424	4.3577	0	4.3577	8.7443	0	8.7443	1.46481	0	1.46481	5.10923	0	5.10923	0.847699	0	0.847699	1.75945	0	1.75945	1.30543	0	1.30543	0.980783	0
202	Exposure to electric current, radiation and extreme ambient air temperature	W85-W99	30.4802	0.129913	30.6101	18.1165	0.1438	18.2603	24.4348	0.136703	24.5715	27.4966	3.69921	31.1958	8.50968	0.0951802	8.60486	18.2256	1.93943	20.165	71.7639	5.34936	77.1133	10.3783	0.153646	10.532	41.2816	2.76932	44.0509	50.0432	5.39499	55.4382	8.42638	0.203089	8.62947	29.2615	2.80238	32.0639	22.3172	4.37411	26.6913	4.06544	0.241706	4.30715	13.1541	2.29948	15.4535	7.21842	0.918267
203	Burns	X00-X19	162.466	130.784	293.25	120.902	135.117	256.02	142.143	132.903	275.046	55.6465	171.229	226.876	74.1618	54.4285	128.59	64.6872	114.198	178.885	222.791	162.598	385.389	323.707	128.308	452.015	272.903	145.57	418.474	178.665	411.211	589.876	126.168	333.334	459.503	152.45	372.323	524.773	92.8413	92.6545	185.496	65.5216	118.824	184.346	79.1257	105.793	184.918	59.0126	6.40108
204	Contact with venomous animals and plants	X20-X29	18.5103	1.09043	19.6007	18.1566	0.506154	18.6628	18.3373	0.80474	19.1421	12.0625	0.812397	12.8749	9.90291	0.414526	10.3174	11.008	0.618124	11.6261	8.98322	1.84164	10.8249	3.50113	0.888118	4.38925	6.26097	1.36815	7.62912	6.04678	1.70521	7.75198	3.21494	1.00707	4.22201	4.63268	1.35659	5.98926	3.72963	0.922947	4.65258	2.74589	0.920686	3.66657	3.23575	0.921812	4.15756	3.54642	1.06004
205	Bam earthquake	X34	1308.96	45.843	1354.8	1051.9	40.0796	1091.98	1183.27	43.0249	1226.29	2325.99	76.7652	2402.75	1851.4	65.3093	1916.71	2094.26	71.1715	2165.43	1704.84	49.228	1754.07	1321.2	40.2408	1361.44	1514.33	44.7652	1559.1	1197.2	41.3108	1238.51	921.215	35.0667	956.282	1059.38	38.1927	1097.58	742.725	33.8862	776.612	571.99	31.1392	603.129	657.009	32.5071	689.516	529.193	40.1807
206	Natural disasters 2003, excluding Bam earthquake	X30-X39	72.6673	0	72.6673	68.1609	0	68.1609	70.4638	0	70.4638	60.3492	0	60.3492	57.1637	0	57.1637	58.7938	0	58.7938	107.604	0	107.604	88.6517	0	88.6517	98.1927	0	98.1927	51.5073	0	51.5073	32.6346	0	32.6346	42.0831	0	42.0831	35.9657	0	35.9657	14.3933	0	14.3933	25.1354	0	25.1354	12.6008	0
208	Accidental poisoning by and exposure to noxious substance	X40-X49	111.76	1.3511	113.111	72.2996	1.04974	73.3494	92.4653	1.20374	93.669	22.8159	0.189362	23.0053	21.6069	0.209397	21.8163	22.2256	0.199145	22.4247	174.412	0.426288	174.838	66.5931	0.356078	66.9491	120.872	0.391423	121.264	147.928	0.180871	148.109	38.1762	0.236451	38.4126	93.1225	0.208626	93.3311	100.418	0.105372	100.524	9.5659	0.21671	9.78261	54.8067	0.161268	54.9679	46.5136	0.27631
209	Privation or overexertion	X50-X57	4.91997	0	4.91997	3.45303	0	3.45303	4.20269	0	4.20269	0	0	0	0	0	0	0	0	0	18.0592	0	18.0592	1.47998	0	1.47998	9.82642	0	9.82642	39.3507	0	39.3507	1.46481	0	1.46481	20.4321	0	20.4321	25.4297	0	25.4297	4.28756	0	4.28756	14.8155	0	14.8155	9.43112	0
210	Intentional self- harm	X60-X84	0	0	0	0	0	0	0	0	0	31.1703	0.361563	31.5319	23.1681	2.23341	25.4015	27.263	1.27555	28.5385	505.205	4.87982	510.085	333.059	12.9805	346.04	419.722	8.90239	428.625	288.32	5.78003	294.1	138.049	12.2344	150.283	213.281	9.00307	222.284	141.885	4.32918	146.214	60.167	7.00477	67.1717	100.859	5.67243	106.532	62.837	4.56498
211	Assault	X85-Y09	27.8681	2.9875	30.8556	8.87732	3.05564	11.933	18.5823	3.02081	21.6031	23.566	13.551	37.1169	4.33191	2.54311	6.87502	14.1743	8.17603	22.3504	401.375	17.2875	418.662	52.8056	3.03047	55.836	228.285	10.2079	238.493	301.645	11.5681	313.213	38.5886	3.72877	42.3174	170.286	7.65348	177.939	140.951	5.67114	146.622	16.8419	2.47136	19.3133	78.6433	4.06472	82.708	53.1998	3.75178
212	Drugs, medicaments and biological substances causing adverse effects in therapeutic use	Y40-Y84	21.2292	0	21.2292	10.4607	0	10.4607	15.9638	0	15.9638	4.69908	0	4.69908	2.93868	0	2.93868	3.83951	0	3.83951	3.6685	0	3.6685	6.23498	0	6.23498	4.94294	0	4.94294	7.34238	0	7.34238	5.85084	0	5.85084	6.59757	0	6.59757	12.0366	0	12.0366	8.25069	0	8.25069	10.1359	0	10.1359	19.3408	0
213	Other external causes of morbidity and mortality		1521.41	418.71	1940.12	1322.1	304.903	1627.01	1423.96	363.062	1787.02	186.121	50.7688	236.889	222.819	28.458	251.277	204.04	39.8748	243.914	461.549	201.606	663.155	631.759	142.822	774.58	546.07	172.415	718.485	368.814	289.414	658.228	27.9239	12.2379	40.1618	198.588	151.004	349.592	607.855	472.659	1080.51	202.798	137.358	340.155	404.5	304.324	708.824	370.442	433.866
[truncated: 34 more columns]

## Sheet: Numbers-GBD Groups
DALY, YLL, and YLD numbers by age, sex and cause (GBD groups); Iran 2003
							3811513	3811513	3811513	3646887	3646887	3646887	7458400	7458400	7458400	6699512	6699512	6699512	6392671	6392671	6392671	13092183	13092183	13092183	11337570	11337570	11337570	11183161	11183161	11183161	22520731	22520731	22520731	6230815	6230815	6230815	6214815	6214815	6214815	12445630	12445630	12445630	3355415	3355415	3355415	3382915	3382915	3382915	6738330
							0-4	0-4	0-4	0-4	0-4	0-4	0-4	0-4	0-4	5-14	5-14	5-14	5-14	5-14	5-14	5-14	5-14	5-14	15-29	15-29	15-29	15-29	15-29	15-29	15-29	15-29	15-29	30-44	30-44	30-44	30-44	30-44	30-44	30-44	30-44	30-44	45-59	45-59	45-59	45-59	45-59	45-59	45-59
							Male	Male	Male	Female	Female	Female	BOTH SEX	BOTH SEX	BOTH SEX	Male	Male	Male	Female	Female	Female	BOTH SEX	BOTH SEX	BOTH SEX	Male	Male	Male	Female	Female	Female	BOTH SEX	BOTH SEX	BOTH SEX	Male	Male	Male	Female	Female	Female	BOTH SEX	BOTH SEX	BOTH SEX	Male	Male	Male	Female	Female	Female	BOTH SEX
							YLL	YLD	DALY	YLL	YLD	DALY	YLL	YLD	DALY	YLL	YLD	DALY	YLL	YLD	DALY	YLL	YLD	DALY	YLL	YLD	DALY	YLL	YLD	DALY	YLL	YLD	DALY	YLL	YLD	DALY	YLL	YLD	DALY	YLL	YLD	DALY	YLL	YLD	DALY	YLL	YLD	DALY	YLL
U000		All Causes			MAIN GROUPS AND SUBGROUPS	ICD-10 Code Equivalent	639697	478477	1.11817e+06	530680	389877	920557	1.17038e+06	868354	2.03873e+06	293722	239834	533556	214701	194904	409604	508422	434738	943160	1.04594e+06	1.51726e+06	2.56319e+06	514227	1.61998e+06	2.13421e+06	1.56017e+06	3.13724e+06	4.6974e+06	552533	985701	1.53823e+06	234192	1.11619e+06	1.35039e+06	786725	2.10189e+06	2.88862e+06	394020	555509	949529	236839	804276	1.04112e+06	630859
U001	I.	Communicable, maternal, perinatal and nutritional conditions				A00-B99, G00-G04, N70-N73, J00-J06, J10-J18, J20-J22, H65-H66, O00-O99, P00-P96, E00-E02, E40-E46, E50, D50-D53, D64.9, E51-64	402604	271562	674166	331832	197849	529681	734436	469411	1.20385e+06	5517.62	73675.2	79192.8	5242.75	74085	79327.7	10760.4	147760	158521	23458.1	114157	137615	18689.9	218312	237002	42148	332469	374617	28263.8	54069.9	82333.7	7975.48	101573	109548	36239.3	155643	191882	10801.9	27475.9	38277.8	2922.05	36174.9	39097	13723.9
U002		A.	Infectious and parasitic diseases			A00-B99, G00, G03-G04, N70-N73	16625.1	10448.9	27073.9	15190.3	10202.7	25392.9	31815.3	20651.5	52466.8	3509.01	27609.1	31118.1	2716.13	26570.7	29286.8	6225.14	54179.7	60404.9	21415.5	30936.9	52352.5	5589.57	35675	41264.5	27005.1	66611.9	93617	26840.7	18828	45668.7	3425.59	14683.3	18108.9	30266.3	33511.3	63777.6	10479.6	6664.4	17144	2653.28	5579.91	8233.19	13132.9
U003			1.	Tuberculosis		A15-A19, B90	70.342	14.22	84.5621	176.463	14.2278	190.691	246.805	28.4479	275.253	186.074	78.3653	264.439	261.874	112.869	374.743	447.948	191.234	639.182	1605.8	869.026	2474.83	812.638	973.274	1785.91	2418.44	1842.3	4260.74	1082.12	693.805	1775.93	618.739	630.787	1249.53	1700.86	1324.59	3025.45	906.864	454.387	1361.25	811.251	598.827	1410.08	1718.12
U004			2.	STDs excluding HIV		A50-A64, N70-N73	0	0.0389886	0.0389886	0	0.0205368	0.0205368	0	0.0595255	0.0595255	0	3.77439	3.77439	0	82.728	82.728	0	86.5024	86.5024	0	31.551	31.551	0	1115.83	1115.83	0	1147.39	1147.39	0	17.6233	17.6233	0	784.367	784.367	0	801.99	801.99	0	2.50299	2.50299	0	113.388	113.388	0
U005				a.	Syphilis	A50-A53	0	0	0	0	0	0	0	0	0	0	2.87865	2.87865	0	3.66465	3.66465	0	6.5433	6.5433	0	17.9488	17.9488	0	23.6733	23.6733	0	41.622	41.622	0	9.05119	9.05119	0	12.0461	12.0461	0	21.0973	21.0973	0	1.31514	1.31514	0	1.70768	1.70768	0
U006				b.	Chlamydia	A55-A56
U007				c.	Gonorrhoea	A54	0	0	0	0	0	0	0	0	0	0	0.36048	0.36048	0	69.7484	69.7484	0	70.1089	70.1089	0	0.639886	0.639886	0	533.286	533.286	0	533.925	533.925	0	0.337626	0.337626	0	276.468	276.468	0	276.806	276.806	0	0.164306	0.164306	0	30.6907	30.6907	0
U007					Non Gonococcal Urethritis	A55-A57	0	0.0118864	0.0118864	0	0.0205368	0.0205368	0	0.0324232	0.0324232	0	0.113423	0.113423	0	0.217306	0.217306	0	0.33073	0.33073	0	2.46019	2.46019	0	33.2621	33.2621	0	35.7223	35.7223	0	2.04209	2.04209	0	31.4068	31.4068	0	33.4489	33.4489	0	0.474819	0.474819	0	5.56317	5.56317	0
U008				d.	Other STDs	A57-A64, N70-N73	0	0.0389886	0.0389886	0	0.0205368	0.0205368	0	0.0595255	0.0595255	0	0.535263	0.535263	0	9.31496	9.31496	0	9.85023	9.85023	0	12.9624	12.9624	0	558.875	558.875	0	571.838	571.838	0	8.23452	8.23452	0	495.853	495.853	0	504.087	504.087	0	1.02354	1.02354	0	80.9896	80.9896	0
U009			3.	HIV/AIDS		B20-B24	35.171	3.5405	38.7115	70.5852	7.09334	77.6786	105.756	10.6338	116.39	186.074	34.3572	220.431	149.605	27.5469	177.152	335.679	61.9041	397.583	14296.6	4027.04	18323.6	993.162	269.179	1262.34	15289.7	4296.22	19586	21061.8	6211	27272.8	1110.2	333.028	1443.23	22172	6544.03	28716	5614.52	1846.45	7460.97	254.662	78.561	333.223	5869.19
U010			4.	Diarrhoeal diseases		A00, A01,A03, A04, A06-A09	6742.84	5635.6	12378.4	6419.42	5273.06	11692.5	13162.3	10908.7	24070.9	1339.62	23023.9	24363.5	1309.24	21534.9	22844.1	2648.86	44558.8	47207.6	981.972	19456.6	20438.6	1501.14	23591.4	25092.6	2483.11	43048	45531.1	553.511	7346.01	7899.53	637.012	10896.8	11533.9	1190.52	18242.9	19433.4	227.188	2104.54	2331.73	270.884	3325.94	3596.83	498.072
U012				a.	Pertussis	A37	0	0.117747	0.117747	0	0.111641	0.111641	0	0.229389	0.229389	0	0.107415	0.107415	0	0.107494	0.107494	0	0.214909	0.214909	0	0.0189157	0.0189157	0	0.0189157	0.0189157	0	0.0378315	0.0378315	0	0.0179121	0.0179121	0	0.0179237	0.0179237	0	0.0358358	0.0358358	0	0	0	0	0	0	0
U013				b.	Poliomyelitis	A80,B91
U014				c.	Diphtheria	A36	0	0.0221633	0.0221633	0	0.032614	0.032614	0	0.0547774	0.0547774	0	0.128916	0.128916	0	0.0933466	0.0933466	0	0.222263	0.222263	0	0.173366	0.173366	0	0.130338	0.130338	0	0.303704	0.303704	0	0.0810244	0.0810244	0	0.119045	0.119045	0	0.20007	0.20007	0	0	0	0	0.0634273	0.0634273	0
U015				d.	Measles	B05	35.171	0.976433	36.1475	0	0.912647	0.912647	35.171	1.88908	37.0601	111.658	10.0605	121.718	74.8025	9.38603	84.1885	186.46	19.4466	205.907	136.59	16.6363	153.227	70.1065	15.9228	86.0293	206.697	32.5591	239.256	0	1.08248	1.08248	0	1.06653	1.06653	0	2.14901	2.14901	0	0.299356	0.299356	0	0.291466	0.291466	0
U016				e.	Tetanus	A33-A35	35.171	0.048225	35.2192	0	0	0	35.171	0.048225	35.2192	74.4158	0.282288	74.6981	0	0	0	74.4158	0.282288	74.6981	100.768	0.536942	101.305	0	0	0	100.768	0.536942	101.305	52.9383	0.329755	53.2681	0	0	0	52.9383	0.329755	53.2681	0	0.127617	0.127617	0	0	0	0
U011			5.	Childhood-cluster diseases		A33-A37, A80, B05, B91	70.342	1.16457	71.5066	0	1.0569	1.0569	70.342	2.22147	72.5635	186.074	10.5791	196.653	74.8025	9.58687	84.3894	260.876	20.166	281.042	237.359	17.3655	254.724	70.1065	16.0721	86.1785	307.465	33.4376	340.903	52.9383	1.51117	54.4495	0	1.2035	1.2035	52.9383	2.71467	55.653	0	0.426973	0.426973	0	0.354894	0.354894	0
U017			6.	Meningitis		A39, G00, G03	4001.41	495.111	4496.52	3770.25	431.456	4201.71	7771.66	926.566	8698.23	1079.13	668.857	1747.99	598.551	363.116	961.666	1677.68	1031.97	2709.66	1835.34	598.85	2434.19	785.336	174.205	959.541	2620.67	773.055	3393.73	752.427	111.336	863.763	460.359	51.4487	511.808	1212.79	162.785	1375.57	357.892	29.6017	387.494	419.739	27.7884	447.527	777.631
U018			7.	Hepatitis B		B16-B19 (minus B17.1, B18.2)	1286.91	37.4981	1324.41	419.377	35.8877	455.264	1706.28	73.3858	1779.67	260.626	132.072	392.698	74.9332	126.429	201.362	335.559	258.501	594.06	1099.96	1681.86	2781.82	391.999	677.739	1069.74	1491.96	2359.6	3851.56	1345.46	2117.03	3462.5	447.917	827.792	1275.71	1793.38	2944.83	4738.21	1674.71	744.426	2419.13	573.527	311.693	885.22	2248.23
U019				Hepatitis C		B17.1, B18.2
U020			8.	Malaria		B50-B54	0	2.26655	2.26655	0	1.01174	1.01174	0	3.27829	3.27829	74.4158	18.8384	93.2542	74.8025	14.8629	89.6654	149.218	33.7013	182.92	64.9462	30.0571	95.0033	101.507	18.7671	120.275	166.454	48.8241	215.278	0	7.63358	7.63358	0	3.47991	3.47991	0	11.1135	11.1135	0	3.59134	3.59134	0	2.72391	2.72391	0
U021			9.	Tropical-cluster diseases		B55-B57, B65, B73, B74.0-B74.2	35.171	39.5428	74.7138	35.2926	26.9605	62.2531	70.4636	66.5033	136.967	37.1737	48.8994	86.0731	0	34.1826	34.1826	37.1737	83.082	120.256	0	84.5737	84.5737	0	60.0132	60.0132	0	144.587	144.587	0	28.7353	28.7353	0	20.2399	20.2399	0	48.9752	48.9752	0	13.0977	13.0977	0	9.73507	9.73507	0
U022				a.	Trypanosomiasis	B56
U023				b.	Chagas disease	B57
U024				c.	Schistosomiasis	B65
U025				d.	Leishmaniasis	B55	35.171	39.5428	74.7138	35.2926	26.9605	62.2531	70.4636	66.5033	136.967	37.1737	48.8994	86.0731	0	34.1826	34.1826	37.1737	83.082	120.256	0	84.5737	84.5737	0	60.0132	60.0132	0	144.587	144.587	0	28.7353	28.7353	0	20.2399	20.2399	0	48.9752	48.9752	0	13.0977	13.0977	0	9.73507	9.73507	0
U026				e.	lymphatic filariasis	B74.0-B74.2
U027				f.	Onchocerciasis	B73
U028			10.	Leprosy		A30	0	0	0	0	0	0	0	0	0	0	0.11475	0.11475	0	0.0765	0.0765	0	0.19125	0.19125	0	0.26775	0.26775	0	0.612	0.612	0	0.87975	0.87975	0	0.9945	0.9945	0	0.765	0.765	0	1.7595	1.7595	0	0.6885	0.6885	0	0.612	0.612	0
U029			11.	Dengue		A90-A91
U030			12.	Japanese encephalitis		A83.0
U031			13.	Trachoma		A71
U032			14.	Intestinal nematode infections		B76-B81	0	43.5817	43.5817	0	41.0371	41.0371	0	84.6188	84.6188	0	483.141	483.141	0	440.905	440.905	0	924.046	924.046	0	1050.05	1050.05	0	903.215	903.215	0	1953.27	1953.27	0	459.736	459.736	0	381.193	381.193	0	840.929	840.929	0	152.462	152.462	0	119.165	119.165	0
U033				a.	Ascariasis	B77	0	11.1211	11.1211	0	9.96775	9.96775	0	21.0889	21.0889	0	66.1447	66.1447	0	63.3082	63.3082	0	129.453	129.453	0	126.215	126.215	0	151.218	151.218	0	277.433	277.433	0	66.8366	66.8366	0	78.8687	78.8687	0	145.705	145.705	0	31.695	31.695	0	34.6198	34.6198	0
U034				b.	Trichuriasis	B79	0	1.47664	1.47664	0	1.41387	1.41387	0	2.89051	2.89051	0	7.57228	7.57228	0	7.23231	7.23231	0	14.8046	14.8046	0	16.8706	16.8706	0	16.6658	16.6658	0	33.5364	33.5364	0	5.82468	5.82468	0	8.47763	8.47763	0	14.3023	14.3023	0	0.0470657	0.0470657	0	3.57545	3.57545	0
U035				c.	Hookworm disease	B76
U036				Other intestinal infections		B78, B80,B81	0	30.9839	30.9839	0	29.6555	29.6555	0	60.6394	60.6394	0	409.424	409.424	0	370.364	370.364	0	779.788	779.788	0	906.964	906.964	0	735.332	735.332	0	1642.3	1642.3	0	387.075	387.075	0	293.846	293.846	0	680.921	680.921	0	120.72	120.72	0	80.9693	80.9693	0
U037			15	Other infectious diseases		A02,A05,A20-A28,A31,A32,A38,A40-A49,A65-A70,A74-A79,A81,A82,A83.1-A83.9,A84-A89,A92-A99,B00-B04,B06-B15,B25-B49,B58-B60,B64,B66-B72,B74.3-B74.9,B75,B82-B89,B92-B99, G04	4382.88	4176.31	8559.19	4298.88	4370.84	8669.72	8681.75	8547.15	17228.9	159.819	3106.2	3266.02	172.32	3823.48	3995.8	332.139	6929.68	7261.82	1293.57	3089.7	4383.27	933.679	7874.62	8808.3	2227.25	10964.3	13191.6	1992.46	1832.61	3825.06	151.364	752.14	903.505	2143.82	2584.75	4728.57	1698.44	1312.23	3010.67	323.214	991.116	1314.33	2021.65
U038		B.	Respiratory infections			J00-J06, J10-J18, J20-J22, H65-H66	0	4188.28	4188.28	0	4015.2	4015.2	0	8203.48	8203.48	0	16662.8	16662.8	0	15924.1	15924.1	0	32586.9	32586.9	0	29927.1	29927.1	0	29536.5	29536.5	0	59463.6	59463.6	0	15188.4	15188.4	0	15163.4	15163.4	0	30351.8	30351.8	0	6401.38	6401.38	0	6436.86	6436.86	0
U039			1.	Lower respiratory infections		J10-J18, J20-J22
U040			2.	Upper respiratory infections		J00-J06
U041			3.	Otitis media		H65-H66
U042		C.	Maternal conditions			O00-O99	0	0	0	0	0	0	0	0	0	0	0	0	710.965	121.66	832.625	710.965	121.66	832.625	0	0	0	11075.9	49733.2	60809.1	11075.9	49733.2	60809.1	0	0	0	3085.27	15947.2	19032.5	3085.27	15947.2	19032.5	0	0	0	0.0601276	506.93	506.991	0.0601276
U043			1.	Maternal haemorrhage		O44-O46, O67, O72	0	0	0	0	0	0	0	0	0	0	0	0	57.8553	57.3853	115.241	57.8553	57.3853	115.241	0	0	0	2080.43	11780.4	13860.8	2080.43	11780.4	13860.8	0	0	0	46.1732	1093.59	1139.76	46.1732	1093.59	1139.76	0	0	0	0.0601276	90.0776	90.1377	0.0601276
U044			2.	Maternal sepsis	Puerperal sepsis	O85	0	0	0	0	0	0	0	0	0	0	0	0	0	11.0005	11.0005	0	11.0005	11.0005	0	0	0	198.338	198.667	397.005	198.338	198.667	397.005	0	0	0	211.193	83.8237	295.016	211.193	83.8237	295.016	0	0	0	0	7.66519	7.66519	0
U045			3.	Hypertensive disorders		O10-O16	0	0	0	0	0	0	0	0	0	0	0	0	0	0	0	0	0	0	0	0	0	1502.74	46.1303	1548.87	1502.74	46.1303	1548.87	0	0	0	453.773	22.5539	476.327	453.773	22.5539	476.327	0	0	0	0	0	0	0
U046			4.	Obstructed labour		O64-O66
U047			5.	Abortion		O00-O07
U048			6	Other maternal conditions		O20-O43,O47-O63,O68-O71,O73-O75,O87-O99	0	0	0	0	0	0	0	0	0	0	0	0	653.109	53.2742	706.384	653.109	53.2742	706.384	0	0	0	7294.42	37708	45002.4	7294.42	37708	45002.4	0	0	0	2374.13	14747.3	17121.4	2374.13	14747.3	17121.4	0	0	0	0	409.188	409.188	0
U049		D.	Perinatal conditions			P00-P96	383324	238551	621875	312803	166491	479294	696127	405042	1.10117e+06	0	0	0	0	0	0	0	0	0	0	0	0	0	0	0	0	0	0	0	0	0	0	0	0	0	0	0	0	0	0	0	0	0	0
U050			1.	Low birth weight		P05-P07	126047	70080.1	196127	103025	46720.1	149745	229072	116800	345872	0	0	0	0	0	0	0	0	0	0	0	0	0	0	0	0	0	0	0	0	0	0	0	0	0	0	0	0	0	0	0	0	0	0
U051			2.	Birth asphyxia and birth trauma		P03, P10-P15, P20-P29	82078.7	50334.5	132413	59941.8	33556.3	93498.2	142021	83890.8	225911	0	0	0	0	0	0	0	0	0	0	0	0	0	0	0	0	0	0	0	0	0	0	0	0	0	0	0	0	0	0	0	0	0	0
U052			3	Other perinatal conditions		P00-P02, P04, P08, P35-P96	175198	118136	293335	149836	86214.5	236050	325034	204351	529385	0	0	0	0	0	0	0	0	0	0	0	0	0	0	0	0	0	0	0	0	0	0	0	0	0	0	0	0	0	0	0	0	0	0
U053		E.	Nutritional deficiencies			E00-E02, E40-E46, E50, D50-D53,D64.9, E51-E64	2655.35	18373.8	21029.2	3838.97	17140.7	20979.7	6494.32	35514.5	42008.9	2008.61	29403.3	31411.9	1815.66	31468.5	33284.2	3824.27	60871.9	64696.1	2042.53	53293	55335.5	2024.44	103367	105391	4066.97	156660	160727	1423.1	20053.5	21476.6	1464.62	55779	57243.6	2887.72	75832.5	78720.2	322.246	14410.2	14732.4	268.715	23651.3	23920	590.961
U054			1.	Protein-energy malnutrition		E40-E46	2364.85	8588.95	10953.8	3419.4	8422.27	11841.7	5784.25	17011.2	22795.5	111.521	0	111.521	74.6718	0	74.6718	186.193	0	186.193	0	0	0	0	0	0	0	0	0	0	0	0	0	0	0	0	0	0	0	0	0	0	0	0	0
U055			2.	Iodine deficiency		E00-E02	0	280.851	280.851	0	342.069	342.069	0	622.919	622.919	37.2421	6166.17	6203.42	37.4666	8934.17	8971.64	74.7087	15100.3	15175.1	100.768	12837.1	12937.9	171.614	31064.8	31236.4	272.382	43901.9	44174.3	0	5011.79	5011.79	75.6896	14388.3	14464	75.6896	19400.1	19475.8	0	1542.04	1542.04	19.0469	5291.73	5310.78	19.0469
U056			3.	Vitamin A deficiency		E50	0	76.1481	76.1481	0	114.957	114.957	0	191.105	191.105	0	249.816	249.816	0	356.956	356.956	0	606.772	606.772	0	751.019	751.019	0	756.472	756.472	0	1507.49	1507.49	0	83.7826	83.7826	0	184.566	184.566	0	268.349	268.349	0	22.4055	22.4055	0	54.7329	54.7329	0
U057			4.	Iron-deficiency anaemia		D50, D64.9	138.624	6726.2	6864.82	278.206	5766.54	6044.75	416.83	12492.7	12909.6	0	22987.3	22987.3	0	22177.4	22177.4	0	45164.8	45164.8	170.416	39704.8	39875.2	70.1065	71545.7	71615.8	240.522	111251	111491	74.6057	14957.9	15032.5	22.0976	41206.1	41228.2	96.7033	56164.1	56260.8	127.75	12845.7	12973.5	48.6767	18304.8	18353.5	176.427
U058			5	Other nutritional disorders		D51-D53, E51-E64	151.875	2701.68	2853.56	141.372	2494.88	2636.25	293.246	5196.56	5489.81	1859.84	0	1859.84	1703.52	0	1703.52	3563.36	0	3563.36	1771.34	0	1771.34	1782.72	0	1782.72	3554.06	0	3554.06	1348.5	0	1348.5	1366.83	0	1366.83	2715.32	0	2715.32	194.496	0	194.496	200.991	0	200.991	395.487
U059	II.	Noncommunicable diseases				C00-C97, D00-D48,D55-D64 (minus D 64.9) D65-D89, E03-E07, E10-E16, E20-E34, E65-E88, F01-F99, G06-G98, H00-H61, H68-H93, I00-I99, J30-J98, K00-K92, N00-N64, N75-N98, L00-L98, M00-M99, Q00-Q99	70072.1	160949	231021	70763	162489	233252	140835	323438	464273	41024.7	98734.8	139760	34417.6	98462.7	132880	75442.3	197198	272640	163492	1.02789e+06	1.19138e+06	119354	1.31663e+06	1.43598e+06	282845	2.34452e+06	2.62736e+06	179842	661354	841195	109741	963574	1.07331e+06	289582	1.62493e+06	1.91451e+06	257784	430498	688282	186509	735990	922499	444293
U060		A.	Malignant neoplasms			C00-C97	5750.73	103.626	5854.36	4863.64	79.2729	4942.91	10614.4	182.898	10797.3	10787	372.907	11159.9	8337.13	277.954	8615.09	19124.1	650.861	19775	32416.8	1632.02	34048.8	31042.5	1856.19	32898.7	63459.3	3488.21	66947.5	37032.6	2592.41	39625	34742.4	4052.51	38794.9	71775	6644.92	78419.9	49718.3	4738.33	54456.7	42100.1	5326.14	47426.2	91818.4
U061			1.	Mouth and oropharynx cancers		C00-C14	152.622	3.88482	156.507	0	0	0	152.622	3.88482	156.507	189.542	7.77272	197.314	49.125	3.21986	52.3448	238.667	10.9926	249.659	458.596	31.9555	490.552	285.96	22.8211	308.781	744.556	54.7766	799.333	290.777	22.6393	313.417	359.198	34.9988	394.196	649.975	57.6381	707.613	491.142	46.5915	537.733	368.447	41.1736	409.62	859.588
U062			2.	Oesophagus cancer		C15	0	0	0	0	0	0	0	0	0	0	0	0	0	0	0	0	0	0	222.258	10.0637	232.322	190.124	8.53304	198.657	412.382	18.5967	430.978	1240.34	58.2308	1298.57	1044.28	48.1156	1092.4	2284.62	106.346	2390.97	2096.4	116.609	2213.01	1893.48	101.928	1995.41	3989.88
U063			3.	Stomach cancer		C16	0	0	0	0	0	0	0	0	0	0	0	0	0	0	0	0	0	0	2528.92	92.4149	2621.34	1920.38	75.4445	1995.83	4449.31	167.859	4617.17	5674.61	258.684	5933.29	3993.44	192.731	4186.17	9668.05	451.415	10119.5	9612.74	523.839	10136.6	6603.04	374.261	6977.3	16215.8
U064			4.	Colon and rectum cancers		C18-C21	0	0	0	0	0	0	0	0	0	188.651	16.3419	204.993	150.222	12.934	163.156	338.874	29.2758	368.15	1335.31	129.393	1464.71	1038.93	100.007	1138.94	2374.25	229.4	2603.65	2332.67	287.787	2620.45	1674.71	200.43	1875.14	4007.38	488.217	4495.6	3136.16	443.91	3580.07	2175.7	295.686	2471.39	5311.87
U065			5.	Liver cancer		C22	0	0	0	94.774	0.413068	95.1871	94.774	0.413068	95.1871	425.547	4.48299	430.03	364.688	4.00104	368.689	790.234	8.48403	798.719	1948.69	30.5445	1979.23	1681.44	27.5633	1709	3630.13	58.1078	3688.23	3261.11	64.1368	3325.25	2712.85	55.0429	2767.89	5973.96	119.18	6093.14	4214.07	99.4406	4313.51	3527.41	84.303	3611.71	7741.48
U066			6.	Pancreas cancer		C25	0	0	0	0	0	0	0	0	0	0	0	0	0	0	0	0	0	0	195.163	3.16742	198.33	0	0	0	195.163	3.16742	198.33	409.287	8.33254	417.62	272.346	5.54054	277.887	681.633	13.8731	695.506	651.368	15.9994	667.368	450.831	10.8385	461.669	1102.2
U067			7.	Trachea, bronchus, lung cancers		C33-C34	0	0	0	0	0	0	0	0	0	0	0	0	0	0	0	0	0	0	1503.17	73.911	1577.08	919.799	44.9092	964.708	2422.97	118.82	2541.79	4054.9	238.912	4293.81	2269.89	130.649	2400.54	6324.79	369.561	6694.35	6198.94	434.784	6633.72	3331.09	224.383	3555.47	9530.02
U068			8.	Melanoma and Other skin cancers		C43-C44	0	0	0	0	0	0	0	0	0	94.316	0.676313	94.9923	0	1.54467	1.54467	94.316	2.22098	96.537	783.719	55.8704	839.59	536.683	44.2587	580.941	1320.4	100.129	1420.53	568.035	225.052	793.087	502.436	186.242	688.678	1070.47	411.294	1481.76	682.243	567.953	1250.2	644.403	428.371	1072.77	1326.65
U069			9.	Breast cancer		C50	0	0	0	0	0	0	0	0	0	0	0	0	0	0	0	0	0	0	48.927	2.47564	51.4026	789.006	270.636	1059.64	837.933	273.112	1111.05	129.744	13.7747	143.519	7121.45	2285.12	9406.57	7251.19	2298.9	9550.09	183.12	21.5041	204.624	5908.09	2110.9	8018.99	6091.21
U070			10.	Cervix uteri cancer		C53	0	0	0	0	0	0	0	0	0	0	0	0	0	0	0	0	0	0	0	0	0	424.199	28.0944	452.293	424.199	28.0944	452.293	0	0	0	781.694	58.9007	840.595	781.694	58.9007	840.595	0	0	0	832.366	72.215	904.581	832.366
U071			11.	Corpus uteri cancer		C54-C55	0	0	0	0	0	0	0	0	0	0	0	0	0	0	0	0	0	0	0	0	0	376.631	63.0893	439.721	376.631	63.0893	439.721	0	0	0	652.347	125.712	778.059	652.347	125.712	778.059	0	0	0	648.465	144.674	793.139	648.465
U072			12.	Ovary cancer		C56	0	0	0	0	0	0	0	0	0	0	0	0	66.5095	3.07062	69.5801	66.5095	3.07062	69.5801	0	0	0	391.561	22.7969	414.358	391.561	22.7969	414.358	0	0	0	500.059	35.5698	535.628	500.059	35.5698	535.628	0	0	0	521.049	42.67	563.719	521.049
U073			13.	Prostate cancer		C61	0	0	0	0	0	0	0	0	0	0	0	0	0	0	0	0	0	0	151.525	10.9967	162.522	0	0	0	151.525	10.9967	162.522	601.269	52.1656	653.435	0	0	0	601.269	52.1656	653.435	1377.63	140.648	1518.28	0	0	0	1377.63
U074			14.	Bladder cancer		C67	0	0	0	0	0	0	0	0	0	0	0	0	0	0	0	0	0	0	0	31.6382	31.6382	0	9.32751	9.32751	0	40.9657	40.9657	316.143	285.35	601.493	125.81	45.3709	171.181	441.953	330.721	772.674	825.043	640.707	1465.75	339.302	114.747	454.049	1164.35
U075			15.	Lymphomas, multiple myeloma		C81-C90, C96	213.275	4.1178	217.393	73.5324	1.77705	75.3094	286.807	5.89485	292.702	629.26	26.0969	655.357	337.498	19.6887	357.187	966.759	45.7855	1012.54	2284.23	173.681	2457.91	1662.95	181.814	1844.77	3947.18	355.495	4302.68	1683.44	121.397	1804.84	1153.74	95.9914	1249.73	2837.19	217.388	3054.58	1233.54	107.16	1340.7	804.517	65.7107	870.228	2038.06
U076			16.	Leukaemia		C91-C95	2118.96	37.6288	2156.59	1781.75	32.9385	1814.69	3900.71	70.5673	3971.28	5947.7	218.772	6166.47	4184.65	151.577	4336.23	10132.4	370.349	10502.7	11384.9	535.209	11920.1	8328.64	381.063	8709.7	19713.5	916.272	20629.8	6010.21	297.599	6307.81	4892.71	235.952	5128.67	10902.9	533.552	11436.5	4160.69	310.536	4471.23	3083.54	188.738	3272.27	7244.23
U077			17	Other malignant neoplasms		C17,C23,C24,C26-C32,C37-C41,C45-C49,C51,C52,C57-C60,C62-C66,C68-C80,C97	3265.88	57.9941	3323.87	2913.58	44.1443	2957.73	6179.46	102.138	6281.6	3311.97	98.7648	3410.73	3184.44	81.918	3266.36	6496.41	180.683	6677.09	9571.4	450.693	10022.1	12496.2	575.835	13072	22067.6	1026.53	23094.1	10460.1	658.347	11118.4	6685.45	316.143	7001.6	17145.5	974.489	18120	14855.2	1268.64	16123.9	10968.4	1025.54	11993.9	25823.6
U078		B.	Other neoplasms			D00-D48	0	0	0	0	0.511655	0.511655	0	0.511655	0.511655	0	0	0	0	18.7861	18.7861	0	18.7861	18.7861	0	0	0	0	66.9748	66.9748	0	66.9748	66.9748	0	0	0	0	37.2988	37.2988	0	37.2988	37.2988	0	0	0	0	17.0392	17.0392	0
U079		C.	Diabetes mellitus			E10-E14	417.932	641.622	1059.55	280.274	1252.14	1532.42	698.206	1893.76	2591.97	318.294	948.455	1266.75	659.093	1789.94	2449.03	977.387	2738.39	3715.78	1930.01	5758.73	7688.74	1888.01	10212.4	12100.4	3818.02	15971.1	19789.1	2540.74	15633.2	18173.9	2280.19	27771.2	30051.4	4820.93	43404.3	48225.3	5421.27	17840.3	23261.5	6133.19	27205.2	33338.4	11554.5
U080		D.	Endocrine disorders			D55-D64 (minus D64.9), D65-D89, E03-E07, E15-E16, E20-E34, E65-E88	9587.84	55908.6	65496.4	9335.92	58490.8	67826.7	18923.8	114399	133323	1515.29	1844.17	3359.46	1761.09	3864.19	5625.28	3276.38	5708.36	8984.74	915.097	3958.09	4873.18	1669.69	61837.9	63507.6	2584.79	65796	68380.8	786.949	2601.4	3388.35	540.212	9725.68	10265.9	1327.16	12327.1	13654.2	1773.17	6285.79	8058.95	1748.81	8678.07	10426.9	3521.97
U081		E.	Neuropsychiatric conditions			F01-F99, G06-G98	4305.55	1277.86	5583.41	3894.16	2006.32	5900.48	8199.71	3284.18	11483.9	6082.21	35047.9	41130.2	1838.51	31516.1	33354.6	7920.72	66564	74484.8	63380.5	653273	716654	19458.1	694294	713752	82838.6	1.34757e+06	1.43041e+06	43773	274888	318661	11932.1	307565	319497	55705.1	582453	638158	23220.8	93448.5	116669	10701.9	190852	201554	33922.8
U082			1.	Unipolar depressive disorders		F32-F33	0	0	0	0	0	0	0	0	0	930.573	8596.12	9526.7	299.471	8523.79	8823.26	1230.04	17119.9	18350	5502.98	58823	64326	3065.62	146461	149526	8568.6	205284	213852	6109.95	57013.5	63123.4	3147.73	157061	160208	9257.68	214074	223332	4828.23	26537.6	31365.8	3021.45	73463.9	76485.3	7849.67
U083			2.	Bipolar disorder		F30-F31	0	0	0	0	0	0	0	0	0	620.701	0	620.701	218.555	0	218.555	839.256	0	839.256	11850.8	117092	128943	2928.01	118284	121212	14778.8	235376	250155	3633.36	239.949	3873.31	727.789	253.467	981.256	4361.15	493.416	4854.56	1548.46	2459.92	4008.38	412.113	3877.42	4289.54	1960.57
U084			3.	Schizophrenia		F20-F29	0	0	0	0	0	0	0	0	0	0	0	0	0	0	0	0	0	0	3097.57	40225.4	43323	2997.38	69799	72796.4	6094.95	110024	116119	2926	3621	6547	2453	5767	8220	5379	9388	14767	1221	112	1333	1274	116	1390	2495
U085			4.	Epilepsy		G40-G41	1351.07	657.567	2008.64	1009.01	1083.43	2092.44	2360.08	1740.99	4101.08	1302.31	13067.2	14369.6	1084.7	9098.16	10182.9	2387.01	22165.4	24552.4	2966.92	12285.9	15252.8	2207.02	9189.88	11396.9	5173.94	21475.7	26649.7	1330.74	6124.61	7455.35	964.913	5720.05	6684.96	2295.65	11844.7	14140.3	532.476	1836.95	2369.43	514.268	2242.09	2756.36	1046.74
U086			5.	Alcohol use disorders		F10
U087			6.	Alzheimer and Other dementias		F01, F03, G30-G31	0	0	0	0	0	0	0	0	0	0	0	0	0	0	0	0	0	0	0	0	0	0	0	0	0	0	0	1460.84	2340.73	3801.58	854.683	1358.33	2213.02	2315.53	3699.06	6014.59	1397.6	6093.75	7491.35	1030.74	9349.71	10380.4	2428.33
U088			7.	Parkinson disease		G20-G21	0	0	0	0	0	0	0	0	0	0	0	0	0	0	0	0	0	0	0	0	0	0	0	0	0	0	0	0	81.0605	81.0605	0	44.6198	44.6198	0	125.68	125.68	12.7478	4149.61	4162.36	13.4076	2298.28	2311.69	26.1554
U089			8.	Multiple sclerosis		G35	0	0	0	0	0	0	0	0	0	0	130.062	130.062	0	250.745	250.745	0	380.806	380.806	687.281	7816.83	8504.11	1021.62	14177.6	15199.2	1708.9	21994.4	23703.3	603.215	460.427	1063.64	845.028	369.667	1214.7	1448.24	830.094	2278.34	211.622	51.6543	263.277	303.339	124.969	428.308	514.961
U090			9.	Drug use disorders		F11-F16, F18-F19	70.342	0	70.342	0	0	0	70.342	0	70.342	2867.37	0	2867.37	37.4666	0	37.4666	2904.83	0	2904.83	33932.2	288639	322571	1489.56	22216.7	23706.2	35421.8	310856	346278	22991.6	134982	157973	905.23	13413.4	14318.6	23896.8	148395	172292	7905.52	15646.1	23551.6	357.655	10223.1	10580.8	8263.18
U091			10.	Post-traumatic stress disorder		F43	0	0	0	0	0	0	0	0	0	0	92.4627	92.4627	0	129.504	129.504	0	221.966	221.966	453.915	9525.83	9979.75	426.027	12595.6	13021.6	879.943	22121.4	23001.4	879.296	8988.14	9867.43	643.491	12999.3	13642.8	1522.79	21987.4	23510.2	990.873	3602.09	4592.96	935.44	7236.12	8171.56	1926.31
U092			11.	Obsessive-compulsive disorder		F42	0	0	0	0	0	0	0	0	0	0	1073.43	1073.43	0	1072.75	1072.75	0	2146.19	2146.19	0	10728.5	10728.5	0	50551	50551	0	61279.5	61279.5	0	6595.7	6595.7	0	24578.2	24578.2	0	31173.9	31173.9	0	2405.63	2405.63	0	10144.9	10144.9	0
U093			12.	Panic disorder		F40.0, F41.0	0	0	0	0	0	0	0	0	0	0	330.508	330.508	0	901.11	901.11	0	1231.62	1231.62	915.945	19864.9	20780.9	1520.96	55150.9	56671.8	2436.9	75015.8	77452.7	863.998	9649.82	10513.8	1179.54	25422.2	26601.7	2043.54	35072	37115.6	670.019	3848.35	4518.37	1173.18	11196.4	12369.6	1843.2
U094			13.	Insomnia (primary)		F51
U095			14.	Migraine		G43	0	0	0	0	0	0	0	0	0	0	4529.77	4529.77	0	6479.75	6479.75	0	11009.5	11009.5	0	16748.1	16748.1	0	21583.7	21583.7	0	38331.8	38331.8	0	5239.98	5239.98	0	7835.49	7835.49	0	13075.5	13075.5	0	2208.71	2208.71	0	3326.53	3326.53	0
U096			15.	Mental Retardation		F70-F79
U097			16	Other neuropsychiatric disorders		F04-F09,F17,F34-F39,F401-F409,F411-F419,F44-F50, F52-F69, F80-F99,G06-G12,G23-G25,G36,G37,G44-G98	2884.14	620.294	3504.43	2885.14	922.891	3808.03	5769.28	1543.19	7312.47	361.26	7228.33	7589.59	198.318	5060.29	5258.61	559.578	12288.6	12848.2	3972.86	71524.1	75497	3801.89	174285	178087	7774.75	245809	253584	2974.05	39551.7	42525.8	210.693	52742.8	52953.5	3184.74	92294.5	95479.3	3902.28	24496.2	28398.5	1666.35	57252.8	58919.2	5568.63
U098		F.	Sense organ diseases			H00-H61, H68-H93	0	521.394	521.394	0	755.234	755.234	0	1276.63	1276.63	0	1977.37	1977.37	0	2818.13	2818.13	0	4795.5	4795.5	0	8474.93	8474.93	0	13515	13515	0	21989.9	21989.9	0	8448.34	8448.34	0	9948.52	9948.52	0	18396.9	18396.9	0	15063.1	15063.1	0	16208.4	16208.4	0
U099			1.	Glaucoma		H40	0	0	0	0	0	0	0	0	0	0	0	0	0	0	0	0	0	0	0	0	0	0	0	0	0	0	0	0	1645.28	1645.28	0	1619.97	1619.97	0	3265.25	3265.25	0	4590.33	4590.33	0	4672.88	4672.88	0
U100			2.	Cataracts		H25-H26	0	0	0	0	0	0	0	0	0	0	0	0	0	0	0	0	0	0	0	0	0	0	0	0	0	0	0	0	434.702	434.702	0	427.934	427.934	0	862.636	862.636	0	3388.2	3388.2	0	3520.95	3520.95	0
U101			3.	Vision disorders, age-related		H524	0	330.733	330.733	0	461.718	461.718	0	792.451	792.451	0	1826.98	1826.98	0	2540.43	2540.43	0	4367.41	4367.41	0	7844.17	7844.17	0	10863.8	10863.8	0	18707.9	18707.9	0	5746.61	5746.61	0	7694.41	7694.41	0	13441	13441	0	4610.8	4610.8	0	5644.42	5644.42	0
U102			4.	Hearing loss, adult onset		H90-H91
U103			5	Other sense organ disorders		H00-H21,H27-H35, H43-H61(minus H524),H68-H83, H92-H93	0	190.662	190.662	0	293.516	293.516	0	484.177	484.177	0	150.395	150.395	0	277.697	277.697	0	428.092	428.092	0	630.76	630.76	0	2651.21	2651.21	0	3281.98	3281.98	0	621.745	621.745	0	206.202	206.202	0	827.947	827.947	0	2473.8	2473.8	0	2370.11	2370.11	0
U104		G.	Cardiovascular diseases			I00-I99	6291.2	653.295	6944.49	4371.55	714.731	5086.28	10662.7	1368.03	12030.8	11600.2	1191.73	12791.9	11729	1333.09	13062.1	23329.2	2524.82	25854	37277.2	10540.4	47817.6	34770.9	28290	63060.9	72048.1	38830.4	110879	74858.1	62944.4	137802	42586.8	134259	176846	117445	197204	314648	157517	69238.4	226755	106394	90899.6	197293	263911
U105			1.	Rheumatic heart disease		I01-I09	103.453	150.005	253.458	139.103	139.638	278.741	242.556	289.643	532.199	260.489	368.125	628.614	299.341	377.209	676.55	559.83	745.334	1305.16	811.556	546.704	1358.26	916.195	548.745	1464.94	1727.75	1095.45	2823.2	391.561	145.391	536.952	444.741	147.163	591.904	836.302	292.554	1128.86	486.71	47.7233	534.433	644.066	48.1512	692.217	1130.78
U106			2.	Hypertensive heart disease		I10-I13
U107			3.	Ischaemic heart disease		I20-I25	1599.33	0.00593742	1599.33	384.084	0.00142023	384.085	1983.41	0.00735765	1983.42	4688.67	24.7073	4713.38	4489.06	4.62913	4493.69	9177.74	29.3364	9207.07	20920.5	7656.34	28576.9	14520	20361.4	34881.4	35440.6	28017.7	63458.3	52535	53985.4	106520	21578.5	125805	147384	74113.5	179791	253904	100950	45386.6	146336	50250.7	60838.8	111089	151200
U108			4.	Cerebrovascular disease		I60-I69	1117.23	230.532	1347.76	1224.9	261.824	1486.73	2342.14	492.356	2834.49	3423.67	650.672	4074.34	3853.7	758.371	4612.07	7277.37	1409.04	8686.42	7336.36	1541.66	8878.02	8710.23	1930.29	10640.5	16046.6	3471.95	19518.5	13921.5	4500.49	18422	18103.2	6250.45	24353.7	32024.8	10750.9	42775.7	28690.3	12466.9	41157.2	38953.7	16814.2	55767.8	67643.9
U109			5.	Inflammatory heart diseases		I30-I33, I38, I40, I42	868.976	0.370313	869.346	593.772	0.362516	594.135	1462.75	0.732829	1463.48	1600.11	1.94997	1602.06	1197.1	1.89721	1199	2797.21	3.84718	2801.06	2444.65	4.39703	2449.05	1879.87	4.418	1884.29	4324.52	8.81503	4333.34	1004.28	2.22663	1006.51	791.436	2.2745	793.711	1795.72	4.50113	1800.22	357.892	0.939934	358.832	268.07	0.966205	269.036	625.962
U110			6	Other cardiovascular diseases		I00, I26-I28, I34-I37, I44-I51, I70-I99	2602.21	272.382	2874.59	2029.68	312.905	2342.59	4631.89	585.287	5217.18	1627.21	146.273	1773.48	1889.82	190.983	2080.8	3517.02	337.256	3854.28	5764.07	791.344	6555.41	8744.61	5445.15	14189.8	14508.7	6236.49	20745.2	7005.63	4310.89	11316.5	1668.9	2054.08	3722.98	8674.53	6364.97	15039.5	27032.3	11336.2	38368.5	16277.3	13197.6	29474.9	43309.6
U111		H.	Respiratory diseases			J30-J98	323.261	16121.8	16445.1	113.196	10439	10552.2	436.457	26560.8	26997.3	548.584	17803.2	18351.8	488.858	12142	12630.9	1037.44	29945.2	30982.7	2160.45	53212.6	55373	3489.38	59287.5	62776.8	5649.82	112500	118150	3700.24	24061.2	27761.5	2766.59	19291.3	22057.9	6466.83	43352.5	49819.4	7772.87	21781.3	29554.2	5394.07	28546	33940	13166.9
U112			1.	Chronic obstructive pulmonary disease		J40-J44	0	0	0	0	0	0	0	0	0	0	0	0	0	0	0	0	0	0	1525.7	32755.3	34281	1381.53	30150.5	31532	2907.24	62905.8	65813	1850.25	14585.1	16435.4	835.917	13153.2	13989.1	2686.17	27738.3	30424.5	3961.78	14191.8	18153.6	2283.28	21068.3	23351.6	6245.06
U113			2.	Asthma		J45-J46	211.026	9070.23	9281.25	70.5852	4997.96	5068.55	281.611	14068.2	14349.8	520.911	16064.6	16585.5	449.076	9858.12	10307.2	969.987	25922.7	26892.7	503.133	15392.5	15895.6	1452.51	12455.1	13907.6	1955.64	27847.6	29803.2	1603.11	6857.39	8460.5	1889.45	5624.75	7514.21	3492.57	12482.1	15974.7	2547.19	3006.89	5554.08	2330.22	2415.35	4745.57	4877.41
U114			3	Other respiratory diseases		J30-J39,J47-J98	112.235	7051.57	7163.81	42.6108	5441.05	5483.67	154.846	12492.6	12647.5	27.6738	1738.67	1766.34	39.7812	2283.91	2323.69	67.455	4022.57	4090.03	131.611	5064.76	5196.37	655.336	16681.9	17337.3	786.947	21746.7	22533.6	246.879	2618.72	2865.6	41.2206	513.355	554.576	288.1	3132.08	3420.18	1263.9	4582.63	5846.53	780.574	5062.35	5842.92	2044.48
U115		I.	Digestive diseases			K20-K92	1236.01	28628.5	29864.5	845.655	29473.2	30318.9	2081.67	58101.7	60183.4	3527.33	20750.4	24277.7	3340.43	24223.9	27564.3	6867.77	44974.2	51842	14854	54775.4	69629.4	16797.6	85280.1	102078	31651.6	140056	171707	10702.4	39931.1	50633.5	9898.61	46704.3	56602.9	20601	86635.4	107236	7480.58	24666.3	32146.8	9431.66	32387.4	41819.1	16912.2
U116			1.	Peptic ulcer disease		K25-K27	140.684	691.568	832.252	0	672.507	672.507	140.684	1364.07	1504.76	409.321	5092.36	5501.68	262.266	4860.44	5122.7	671.587	9952.8	10624.4	979.267	14186.6	15165.9	1807.72	15167.8	16975.5	2786.98	29354.5	32141.4	475.671	9121.61	9597.29	835.631	9585.15	10420.8	1311.3	18706.8	20018.1	1381.48	4138.48	5519.97	2888.83	3650.1	6538.93	4270.32
U117			2.	Cirrhosis of the liver		K70, K74	525.505	116.926	642.431	492.029	113.871	605.9	1017.53	230.797	1248.33	2530.68	330.397	2861.08	2469.53	320.145	2789.67	5000.21	650.542	5650.75	10182.6	1399.71	11582.3	9000.98	1192.49	10193.5	19183.5	2592.2	21775.7	6923.14	737.667	7660.8	5679.51	579.522	6259.03	12602.6	1317.19	13919.8	3429.02	372.752	3801.77	2647.54	258.14	2905.68	6076.55
U118			3.	Appendicitis		K35-K37	105.513	4.19947	109.713	35.2926	2.52203	37.8146	140.806	6.7215	147.527	186.005	87.0521	273.057	149.605	50.9782	200.583	335.61	138.03	473.641	336.13	461.926	798.056	273.121	271.116	544.237	609.252	733.042	1342.29	149.211	127.696	276.908	81.9108	76.285	158.196	231.122	203.981	435.103	140.498	19.7703	160.268	48.6767	11.7769	60.4536	189.175
U119			4	Other digestive diseases		K20-K22,K28-K31,K38,K40-K66,K71-K73,K75-K92	464.309	27815.8	28280.1	318.333	28684.3	29002.7	782.642	56500.1	57282.8	401.323	15240.6	15641.9	459.033	18992.3	19451.3	860.356	34232.9	35093.2	3356.07	38727.1	42083.2	5715.76	68648.7	74364.5	9071.83	107376	116448	3154.38	29944.2	33098.5	3301.56	36463.3	39764.9	6455.95	66407.5	72863.4	2529.58	20135.3	22664.8	3846.62	28467.4	32314	6376.19
U120		J.	Genitourinary diseases			N00-N64, N75-N98	2300.93	34.8466	2335.77	1854.47	49.7035	1904.18	4155.4	84.5501	4239.95	3409.46	5508.87	8918.33	2850.72	3277.6	6128.32	6260.18	8786.47	15046.6	6111.92	48271.4	54383.3	5063.25	98373	103436	11175.2	146644	157820	3264.48	73833.6	77098.1	1908.1	126351	128259	5172.57	200184	205357	2534.96	61889.8	64424.7	2231.95	126411	128643	4766.91
U121			1.	Nephritis and nephrosis		N00-N19	1502.05	16.1193	1518.17	1156.39	9.8486	1166.24	2658.44	25.9679	2684.41	3237.46	111.07	3348.53	2618.74	49.1483	2667.89	5856.2	160.218	6016.42	5739.59	814.936	6554.53	4112.32	453.821	4566.15	9851.92	1268.76	11120.7	3046.67	1265.27	4311.94	1879.67	929.989	2809.66	4926.34	2195.26	7121.6	2122.76	1122.5	3245.27	1908.96	867.534	2776.5	4031.73
U122			2.	Benign prostatic hypertrophy		N40	0	0	0	0	0	0	0	0	0	0	0	0	0	0	0	0	0	0	0	0	0	0	0	0	0	0	0	0	0.0826391	0.0826391	0	0	0	0	0.0826391	0.0826391	0	19684.7	19684.7	0	0	0	0
U123			3	Other genitourinary system diseases		N20-N39, N41-N64, N75-N98	798.871	18.7273	817.599	698.086	39.8549	737.941	1496.96	58.5822	1555.54	171.993	5397.8	5569.79	231.98	3228.45	3460.43	403.973	8626.25	9030.22	372.33	47456.5	47828.8	950.923	97919.2	98870.1	1323.25	145376	146699	217.805	72568.3	72786.1	28.4296	125421	125449	246.235	197989	198235	412.195	41082.6	41494.7	322.984	125543	125866	735.18
U124		K.	Skin diseases			L00-L98	0	3350.81	3350.81	0	3360.02	3360.02	0	6710.84	6710.84	0	5574.54	5574.54	0	9095.7	9095.7	0	14670.2	14670.2	69.1593	113139	113208	80.5592	130411	130492	149.718	243551	243700	0	31467.9	31467.9	0	30806	30806	0	62273.9	62273.9	0	10957	10957	0	11297.6	11297.6	0
U125		L.	Musculoskeletal diseases			M00-M99	107.754	55.3706	163.124	113.196	188.244	301.44	220.95	243.615	464.564	195.959	150.436	346.395	162.858	1192.83	1355.69	358.817	1343.26	1702.08	608.565	54040.4	54648.9	708.693	113559	114267	1317.26	167599	168916	296.541	104628	104924	313.653	227548	227862	610.194	332176	332786	78.0424	84305	84383	79.182	177490	177569	157.224
U126			1.	Rheumatoid arthritis		M05-M06	0	0	0	0	0	0	0	0	0	0	0	0	0	0	0	0	0	0	0	8564.43	8564.43	0	4962.57	4962.57	0	13527	13527	0	502.923	502.923	0	21225.5	21225.5	0	21728.4	21728.4	0	423.49	423.49	0	236.143	236.143	0
U127			2.	Osteoarthritis		M15-M19	0	0	0	0	0	0	0	0	0	0	31.9749	31.9749	0	670.507	670.507	0	702.482	702.482	0	8743.13	8743.13	0	13461.8	13461.8	0	22204.9	22204.9	0	42739.1	42739.1	0	94791.4	94791.4	0	137530	137530	0	36373.9	36373.9	0	89373	89373	0
U128			3.	Gout		M10
U129			4.	Back pain		M45-M48, M54 (minus M54.2)	0	0	0	0	0	0	0	0	0	0	0	0	0	0	0	0	0	0	0	27665.9	27665.9	0	61482.2	61482.2	0	89148.1	89148.1	0	45530.8	45530.8	0	83619.7	83619.7	0	129150	129150	0	24287.6	24287.6	0	39853.5	39853.5	0
U130			5	Other musculoskeletal disorders		M00-M02, M08, M11-M13, M20-M43, M50-M53, M54.2, M55-M99	107.754	55.3706	163.124	113.196	188.244	301.44	220.95	243.615	464.564	195.959	118.461	314.42	162.858	522.321	685.178	358.817	640.782	999.599	608.565	9066.91	9675.48	708.693	33651.9	34360.6	1317.26	42718.9	44036.1	296.541	15855.1	16151.6	313.653	27911.3	28224.9	610.194	43766.4	44376.5	78.0424	23220	23298	79.182	48027.1	48106.3	157.224
U131		M.	Congenital anomalies			Q00-Q99	39750.9	52431	92181.9	45091	54756.2	99847.2	84841.9	107187	192029	3040.47	49.4102	3089.88	3249.85	48.3958	3298.24	6290.32	97.806	6388.12	3768.22	2428.8	6197.03	4384.92	2784.39	7169.31	8153.14	5213.2	13366.3	2886.52	2520.77	5407.29	2771.86	2387.65	5159.51	5658.38	4908.42	10566.8	2267.34	2366.73	4634.06	2294.04	2318.69	4612.73	4561.38
U132			1.	Abdominal wall defect		Q79.2-Q79.5
U133			2.	Anencephaly		Q00	4631.35	0	4631.35	7156.93	0	7156.93	11788.3	0	11788.3	0	0	0	0	0	0	0	0	0	0	0	0	0	0	0	0	0	0	0	0	0	0	0	0	0	0	0	0	0	0	0	0	0	0
U134			3.	Anorectal atresia		Q42	533.231	722.582	1255.81	1031.37	357.359	1388.73	1564.6	1079.94	2644.54	59.3223	0	59.3223	57.1938	0	57.1938	116.516	0	116.516	18.4257	0	18.4257	18.544	0	18.544	36.9697	0	36.9697	14.0272	0	14.0272	14.2179	0	14.2179	28.2451	0	28.2451	11.6652	0	11.6652	12.0548	0	12.0548	23.7199
U135			4.	Cleft lip		Q36	0	0.301805	0.301805	0	0.225865	0.225865	0	0.527669	0.527669	0	0	0	0	0	0	0	0	0	0	0	0	0	0	0	0	0	0	0	0	0	0	0	0	0	0	0	0	0	0	0	0	0	0
U136			5.	Cleft palate		Q35, Q37	0	3.5862	3.5862	0	2.6493	2.6493	0	6.2355	6.2355	0	0	0	0	0	0	0	0	0	0	0	0	0	0	0	0	0	0	0	0	0	0	0	0	0	0	0	0	0	0	0	0	0	0
U137			6.	Oesophageal atresia		Q39.0-Q39.1	1779.94	412.612	2192.55	2083.82	481.351	2565.17	3863.76	893.963	4757.73	247.526	0	247.526	288.893	0	288.893	536.419	0	536.419	28.966	0	28.966	29.152	0	29.152	58.118	0	58.118	22.0514	0	22.0514	22.3511	0	22.3511	44.4025	0	44.4025	6.81481	0	6.81481	7.04241	0	7.04241	13.8572
U138			7.	Renal agenesis		Q60	532.472	0	532.472	512.743	0	512.743	1045.22	0	1045.22	0	0	0	0	0	0	0	0	0	0	0	0	0	0	0	0	0	0	0	0	0	0	0	0	0	0	0	0	0	0	0	0	0	0
U139			8.	Down syndrome		Q90	2253.09	18327.6	20580.6	1936.56	18705.4	20641.9	4189.64	37032.9	41222.5	837.235	0	837.235	1076.12	0	1076.12	1913.36	0	1913.36	393.513	0	393.513	396.04	0	396.04	789.553	0	789.553	299.575	0	299.575	303.648	0	303.648	603.224	0	603.224	349.336	0	349.336	361.004	0	361.004	710.34
U140			9.	Congenital heart anomalies		Q20-Q28	13965.2	12877.4	26842.5	13385.4	12470.1	25855.6	27350.6	25347.5	52698.1	1614.8	0	1614.8	1549.46	0	1549.46	3164.26	0	3164.26	3073.02	0	3073.02	3092.75	0	3092.75	6165.77	0	6165.77	2339.44	0	2339.44	2371.24	0	2371.24	4710.68	0	4710.68	1509.02	0	1509.02	1559.42	0	1559.42	3068.43
U141			10.	Spina bifida		Q05	1252.97	1062.18	2315.14	1700.93	1866.26	3567.2	2953.9	2928.44	5882.34	83.6405	0	83.6405	0	0	0	83.6405	0	83.6405	24.7474	0	24.7474	24.9063	0	24.9063	49.6537	0	49.6537	18.8398	0	18.8398	19.096	0	19.096	37.9358	0	37.9358	21.8249	0	21.8249	22.5538	0	22.5538	44.3786
U142			11	Other Congenital anomalies		Q01-Q04, Q06-Q18, Q30-Q34, Q38, Q392-Q399, Q40-Q41, Q43-Q56, Q61-Q78, Q790, Q791, Q796, Q798, Q799, Q80-Q89, Q91-Q99	14802.7	19024.8	33827.5	17283.2	20872.9	38156	32085.9	39897.6	71983.5	197.94	49.4102	247.351	278.186	48.3958	326.582	476.126	97.806	573.932	229.555	2428.8	2658.36	823.526	2784.39	3607.92	1053.08	5213.2	6266.28	192.588	2520.77	2713.36	41.2991	2387.65	2428.95	233.887	4908.42	5142.31	368.679	2366.73	2735.41	331.969	2318.69	2650.66	700.648
U143		N.	Oral conditions			K00-K14	0	1220.37	1220.37	0	923.368	923.368	0	2143.74	2143.74	0	7515.42	7515.42	0	6864.08	6864.08	0	14379.5	14379.5	0	18384.4	18384.4	0	16861.4	16861.4	0	35245.7	35245.7	0	17803	17803	0	17126.9	17126.9	0	34929.9	34929.9	0	17917.1	17917.1	0	18353.6	18353.6	0
U144			1.	Dental caries		K02	0	1220.37	1220.37	0	923.368	923.368	0	2143.74	2143.74	0	7506.36	7506.36	0	6853.96	6853.96	0	14360.3	14360.3	0	17855	17855	0	16368.8	16368.8	0	34223.8	34223.8	0	7783.3	7783.3	0	7276.43	7276.43	0	15059.7	15059.7	0	2128.86	2128.86	0	1985.4	1985.4	0
U145			2.	Periodontal disease		K05	0	0	0	0	0	0	0	0	0	0	9.06285	9.06285	0	10.12	10.12	0	19.1828	19.1828	0	528.335	528.335	0	491.475	491.475	0	1019.81	1019.81	0	809.454	809.454	0	567.156	567.156	0	1376.61	1376.61	0	366.807	366.807	0	279.43	279.43	0
U146			3.	Edentulism		-	0	0	0	0	0	0	0	0	0	0	0	0	0	0	0	0	0	0	0	1.07313	1.07313	0	1.08916	1.08916	0	2.16229	2.16229	0	9210.27	9210.27	0	9283.28	9283.28	0	18493.5	18493.5	0	15421.5	15421.5	0	16088.8	16088.8	0
U147			4	Other oral diseases		K00, K01,K03,K04,K06-K14
U148	III.	Injuries				V01-Y89	167020	45966	212986	128085	29539	157624	295106	75504.9	370610	247179	67423.9	314603	175040	22355.9	197396	422220	89779.8	512000	858989	375209	1.2342e+06	376183	85043.7	461227	1.23517e+06	460252	1.69542e+06	344428	270277	614705	116476	51046.5	167522	460903	321324	782227	125434	97535.3	222969	47408.6	32110.5	79519.1	172842
U149		A.	Unintentional injuries			V01-X59, Y40-Y86, Y88, Y89	165958	45852.1	211810	127761	29427.5	157189	293720	75279.6	368999	243512	66491.9	310004	173282	22050.5	195333	416795	88542.4	505337	756205	372695	1.1289e+06	333032	83253.2	416285	1.08924e+06	455949	1.54518e+06	307668	269196	576865	105498	50054.4	155552	413166	319251	732417	115943	97199.8	213143	44803.5	31789.9	76593.4	160747
U150			1.	Road traffic accidents		See below	26432.9	8913.79	35346.7	17377.5	2392.21	19769.7	43810.4	11306	55116.4	49116.9	22166.7	71283.5	24129.5	9080.93	33210.4	73246.4	31247.6	104494	384897	212737	597634	51200.8	35375	86575.9	436098	248112	684210	158599	80334.9	238934	29345.8	21624.2	50970	187944	101959	289904	52850.2	24321.2	77171.4	13050.3	14707.9	27758.2	65900.4
U151			2.	Poisonings		X40-X49	4259.74	51.4974	4311.24	2636.69	38.2827	2674.97	6896.43	89.7801	6986.21	1528.56	12.6864	1541.24	1381.26	13.386	1394.64	2909.81	26.0724	2935.89	19774.1	48.3307	19822.4	7447.21	39.8208	7487.03	27221.3	88.1514	27309.5	9217.1	11.2698	9228.37	2372.58	14.695	2387.27	11589.7	25.9648	11615.6	3369.45	3.53566	3372.98	323.606	7.33111	330.937	3693.05
U152			3.	Falls		W00-W19	2959.87	7763.91	10723.8	2560.05	7891.33	10451.4	5519.92	15655.2	21175.2	2877.38	14199.6	17077	1142.5	2753.95	3896.45	4019.88	16953.5	20973.4	12887.7	45516.1	58403.8	1261.51	9457.23	10718.7	14149.2	54973.3	69122.6	7882.24	68746.1	76628.3	829.976	4312.9	5142.88	8712.22	73059	81771.2	3652.92	43707.2	47360.1	628.058	5833.47	6461.53	4280.97
U153			4.	Fires		X00-X09	6192.42	4984.86	11177.3	4409.16	4927.58	9336.74	10601.6	9912.44	20514	3728.05	11471.5	15199.6	4740.92	3479.44	8220.36	8468.97	14951	23419.9	25259.1	18434.6	43693.7	36200.7	14348.9	50549.6	61459.8	32783.5	94243.3	11132.3	25621.8	36754.1	7841.13	20716.1	28557.2	18973.4	46337.9	65311.3	3115.21	3108.94	6224.15	2216.54	4019.72	6236.26	5331.75
U154			5.	Drownings		W65-W74	7171.16	0	7171.16	5765.32	0	5765.32	12936.5	0	12936.5	8218.26	0	8218.26	2717.98	0	2717.98	10936.2	0	10936.2	27783	0	27783	3242.25	0	3242.25	31025.3	0	31025.3	5057.54	0	5057.54	968.503	0	968.503	6026.04	0	6026.04	1103.08	0	1103.08	386.709	0	386.709	1489.79
U155			6.	Other unintentional injuries		Rest of V, W20-W64, W75-W99, X10-X39, X50-X59, Y40-Y86, Y88,Y89	118942	24138.1	143080	95012.8	14178.1	109191	213955	38316.2	252271	178043	18641.4	196685	139170	6722.83	145893	317213	25364.3	342578	285603	95959.3	381563	233679	24032.2	257711	519282	119991	639274	115781	94482.2	210263	64139.9	3386.47	67526.3	179920	97868.6	277789	51852.5	26058.9	77911.4	28198.3	7221.5	35419.8	80050.8
U156		B.	Intentional injuries			X60-Y09, Y35-Y36, Y870, Y871	1062.2	113.869	1176.07	323.746	111.436	435.182	1385.94	225.304	1611.25	3667.06	932.072	4599.13	1757.98	305.347	2063.33	5425.05	1237.42	6662.47	102784	2513.24	105297	43151.9	1790.53	44942.4	145936	4303.77	150240	36759.6	1080.93	37840.6	10977.7	992.082	11969.8	47737.3	2073.01	49810.3	9490.33	335.552	9825.88	2605.14	320.569	2925.71	12095.5
U157			1.	Self-inflicted injuries		X60-X84, Y870	0	0	0	0	0	0	0	0	0	2088.26	24.2229	2112.48	1481.06	142.775	1623.83	3569.32	166.998	3736.32	57278	553.253	57831.2	37246.5	1451.63	38698.2	94524.5	2004.88	96529.4	17964.7	360.143	18324.8	8579.48	760.346	9339.83	26544.2	1120.49	27664.7	4760.84	145.262	4906.1	2035.4	236.965	2272.36	6796.23
U158			2.	Violence		X85-Y09, Y871	1062.2	113.869	1176.07	323.746	111.436	435.182	1385.94	225.304	1611.25	1578.8	907.849	2486.65	276.925	162.573	439.497	1855.73	1070.42	2926.15	45506.2	1959.99	47466.2	5905.33	338.902	6244.23	51411.5	2298.89	53710.4	18794.9	720.787	19515.7	2398.21	231.736	2629.95	21193.1	952.524	22145.7	4729.5	190.29	4919.79	569.747	83.6039	653.351	5299.24
U159			3.	War		Y36
U160			4	Other intentional injuries		Y35
[truncated: 38 more columns]

## Sheet: Rates-GBD Groups
DALY, YLL, and YLD rate by age, sex and cause (GBD groups); Iran 2003
							0-4	0-4	0-4	0-4	0-4	0-4	0-4	0-4	0-4	5-14	5-14	5-14	5-14	5-14	5-14	5-14	5-14	5-14	15-29	15-29	15-29	15-29	15-29	15-29	15-29	15-29	15-29	30-44	30-44	30-44	30-44	30-44	30-44	30-44	30-44	30-44	45-59	45-59	45-59	45-59	45-59	45-59	45-59
							Male	Male	Male	Female	Female	Female	BOTH SEX	BOTH SEX	BOTH SEX	Male	Male	Male	Female	Female	Female	BOTH SEX	BOTH SEX	BOTH SEX	Male	Male	Male	Female	Female	Female	BOTH SEX	BOTH SEX	BOTH SEX	Male	Male	Male	Female	Female	Female	BOTH SEX	BOTH SEX	BOTH SEX	Male	Male	Male	Female	Female	Female	BOTH SEX
							YLL	YLD	DALY	YLL	YLD	DALY	YLL	YLD	DALY	YLL	YLD	DALY	YLL	YLD	DALY	YLL	YLD	DALY	YLL	YLD	DALY	YLL	YLD	DALY	YLL	YLD	DALY	YLL	YLD	DALY	YLL	YLD	DALY	YLL	YLD	DALY	YLL	YLD	DALY	YLL	YLD	DALY	YLL
U000		All Causes			MAIN GROUPS AND SUBGROUPS	ICD-10 Code Equivalent	16783.3	12553.5	29336.7	14551.6	10690.7	25242.3	15692.1	11642.6	27334.7	4384.23	3579.87	7964.1	3358.54	3048.86	6407.4	3883.4	3320.59	7203.99	9225.42	13382.5	22608	4598.23	14485.9	19084.1	6927.69	13930.4	20858.1	8867.75	15819.8	24687.5	3768.28	17960.2	21728.5	6321.29	16888.6	23209.9	11742.8	16555.6	28298.4	7001.05	23774.6	30775.7	9362.25
U001	I.	Communicable, maternal, perinatal and nutritional conditions				A00-B99, G00-G04, N70-N73, J00-J06, J10-J18, J20-J22, H65-H66, O00-O99, P00-P96, E00-E02, E40-E46, E50, D50-D53, D64.9, E51-64	10562.8	7124.78	17687.6	9099.05	5425.16	14524.2	9847.1	6293.73	16140.8	82.3585	1099.71	1182.07	82.0119	1158.91	1240.92	82.1892	1128.61	1210.8	206.906	1006.89	1213.8	167.126	1952.15	2119.27	187.152	1476.28	1663.43	453.613	867.782	1321.4	128.33	1634.37	1762.7	291.181	1250.58	1541.76	321.923	818.854	1140.78	86.3768	1069.34	1155.72	203.669
U002		A.	Infectious and parasitic diseases			A00-B99, G00, G03-G04, N70-N73	436.18	274.14	710.32	416.527	279.763	696.29	426.57	276.889	703.46	52.3771	412.106	464.483	42.4881	415.643	458.131	47.5485	413.833	461.381	188.89	272.871	461.761	49.982	319.006	368.988	119.912	295.78	415.693	430.773	302.176	732.949	55.1198	236.263	291.383	243.188	269.262	512.45	312.319	198.616	510.936	78.4317	164.944	243.375	194.898
U003			1.	Tuberculosis		A15-A19, B90	1.84552	0.373081	2.2186	4.83873	0.390137	5.22887	3.30909	0.381421	3.69051	2.77742	1.16972	3.94714	4.09647	1.76559	5.86207	3.42149	1.46067	4.88216	14.1636	7.66501	21.8286	7.26662	8.70303	15.9697	10.7387	8.18046	18.9192	17.3672	11.1351	28.5023	9.95587	10.1497	20.1056	13.6663	10.643	24.3093	27.0269	13.5419	40.5688	23.9808	17.7015	41.6823	25.4976
U004			2.	STDs excluding HIV		A50-A64, N70-N73	0	0.00102292	0.00102292	0	0.000563134	0.000563134	0	0.0007981	0.0007981	0	0.0563383	0.0563383	0	1.29411	1.29411	0	0.660718	0.660718	0	0.278287	0.278287	0	9.97781	9.97781	0	5.0948	5.0948	0	0.282842	0.282842	0	12.6209	12.6209	0	6.44395	6.44395	0	0.0745955	0.0745955	0	3.35179	3.35179	0
U005				a.	Syphilis	A50-A53	0	0	0	0	0	0	0	0	0	0	0.042968	0.042968	0	0.0573258	0.0573258	0	0.0499787	0.0499787	0	0.158312	0.158312	0	0.211687	0.211687	0	0.184817	0.184817	0	0.145265	0.145265	0	0.193829	0.193829	0	0.169516	0.169516	0	0.0391945	0.0391945	0	0.0504795	0.0504795	0
U006				b.	Chlamydia	A55-A56	0	0	0	0	0	0	0	0	0	0	0	0	0	0	0	0	0	0	0	0	0	0	0	0	0	0	0	0	0	0	0	0	0	0	0	0	0	0	0	0	0	0	0
U007				c.	Gonorrhoea	A54	0	0	0	0	0	0	0	0	0	0	0.00538068	0.00538068	0	1.09107	1.09107	0	0.535502	0.535502	0	0.00564394	0.00564394	0	4.76865	4.76865	0	2.37082	2.37082	0	0.00541865	0.00541865	0	4.44853	4.44853	0	2.22412	2.22412	0	0.00489676	0.00489676	0	0.907228	0.907228	0
U007					Non Gonococcal Urethritis	A55-A57	0	0.000311854	0.000311854	0	0.000563134	0.000563134	0	0.000434721	0.000434721	0	0.001693	0.001693	0	0.00339931	0.00339931	0	0.00252616	0.00252616	0	0.0216994	0.0216994	0	0.29743	0.29743	0	0.158619	0.158619	0	0.0327741	0.0327741	0	0.505353	0.505353	0	0.26876	0.26876	0	0.0141508	0.0141508	0	0.164449	0.164449	0
U008				d.	Other STDs	A57-A64, N70-N73	0	0.00102292	0.00102292	0	0.000563134	0.000563134	0	0.0007981	0.0007981	0	0.00798959	0.00798959	0	0.145713	0.145713	0	0.0752375	0.0752375	0	0.114331	0.114331	0	4.99747	4.99747	0	2.53916	2.53916	0	0.132158	0.132158	0	7.97856	7.97856	0	4.05032	4.05032	0	0.0305042	0.0305042	0	2.39408	2.39408	0
U009			3.	HIV/AIDS		B20-B24	0.922758	0.0928895	1.01565	1.93549	0.194504	2.13	1.41795	0.142575	1.56052	2.77742	0.512831	3.29025	2.34026	0.430914	2.77117	2.56396	0.472833	3.03679	126.099	35.5194	161.619	8.88087	2.407	11.2879	67.8919	19.0767	86.9686	338.026	99.682	437.708	17.8638	5.35862	23.2224	178.151	52.5809	230.732	167.327	55.0289	222.356	7.52789	2.32229	9.85017	87.1015
U010			4.	Diarrhoeal diseases		A00, A01,A03, A04, A06-A09	176.907	147.857	324.764	176.025	144.591	320.615	176.476	146.26	322.736	19.9958	343.665	363.661	20.4803	336.868	357.349	20.2324	340.346	360.579	8.66122	171.612	180.273	13.4232	210.955	224.378	11.0259	191.148	202.174	8.88345	117.898	126.782	10.2499	175.337	185.587	9.56579	146.58	156.146	6.77078	62.7208	69.4916	8.00742	98.3159	106.323	7.39162
U012				a.	Pertussis	A37	0	0.00308926	0.00308926	0	0.00306127	0.00306127	0	0.00307557	0.00307557	0	0.00160332	0.00160332	0	0.00168153	0.00168153	0	0.00164151	0.00164151	0	0.000166841	0.000166841	0	0.000169145	0.000169145	0	0.000167985	0.000167985	0	0.000287476	0.000287476	0	0.000288403	0.000288403	0	0.000287939	0.000287939	0	0	0	0	0	0	0
U013				b.	Poliomyelitis	A80,B91	0	0	0	0	0	0	0	0	0	0	0	0	0	0	0	0	0	0	0	0	0	0	0	0	0	0	0	0	0	0	0	0	0	0	0	0	0	0	0	0	0	0	0
U014				c.	Diphtheria	A36	0	0.000581484	0.000581484	0	0.000894298	0.000894298	0	0.000734439	0.000734439	0	0.00192426	0.00192426	0	0.00146021	0.00146021	0	0.00169768	0.00169768	0	0.00152913	0.00152913	0	0.00116548	0.00116548	0	0.00134855	0.00134855	0	0.00130038	0.00130038	0	0.00191551	0.00191551	0	0.00160755	0.00160755	0	0	0	0	0.00187493	0.00187493	0
U015				d.	Measles	B05	0.922758	0.025618	0.948376	0	0.0250254	0.0250254	0.471563	0.0253282	0.496891	1.66666	0.150168	1.81682	1.17013	0.146825	1.31695	1.42421	0.148536	1.57275	1.20476	0.146736	1.35149	0.626893	0.142382	0.769275	0.917807	0.144574	1.06238	0	0.017373	0.017373	0	0.0171611	0.0171611	0	0.0172672	0.0172672	0	0.00892157	0.00892157	0	0.00861583	0.00861583	0
U016				e.	Tetanus	A33-A35	0.922758	0.00126525	0.924023	0	0	0	0.471563	0.000646587	0.472209	1.11076	0.00421356	1.11498	0	0	0	0.568399	0.00215616	0.570555	0.8888	0.00473595	0.893536	0	0	0	0.447447	0.00238421	0.449831	0.849622	0.00529232	0.854914	0	0	0	0.425357	0.00264956	0.428006	0	0.00380333	0.00380333	0	0	0	0
U011			5.	Childhood-cluster diseases		A33-A37, A80, B05, B91	1.84552	0.030554	1.87607	0	0.0289809	0.0289809	0.943125	0.0297848	0.97291	2.77742	0.157909	2.93533	1.17013	0.149967	1.3201	1.99261	0.154031	2.14664	2.09356	0.153168	2.24673	0.626893	0.143717	0.77061	1.36525	0.148475	1.51373	0.849622	0.0242532	0.873875	0	0.019365	0.019365	0.425357	0.0218122	0.447169	0	0.0127249	0.0127249	0	0.0104908	0.0104908	0
U017			6.	Meningitis		A39, G00, G03	104.982	12.9899	117.972	103.383	11.8308	115.214	104.2	12.4231	116.623	16.1076	9.98367	26.0913	9.36307	5.68019	15.0433	12.8144	7.88236	20.6967	16.1881	5.28199	21.4701	7.02249	1.55775	8.58023	11.6367	3.43264	15.0694	12.0759	1.78686	13.8628	7.40744	0.82784	8.23528	9.74467	1.30797	11.0526	10.6661	0.882208	11.5483	12.4076	0.821433	13.229	11.5404
U018			7.	Hepatitis B		B16-B19 (minus B17.1, B18.2)	33.7637	0.983811	34.7475	11.4996	0.984065	12.4836	22.8774	0.983935	23.8613	3.89023	1.97136	5.86159	1.17217	1.97771	3.14989	2.56305	1.97446	4.53752	9.70194	14.8344	24.5363	3.50526	6.06036	9.56562	6.62484	10.4775	17.1023	21.5937	33.9768	55.5705	7.20724	13.3197	20.5269	14.4097	23.6615	38.0712	49.9106	22.1858	72.0964	16.9536	9.21374	26.1674	33.3649
U019				Hepatitis C		B17.1, B18.2	0	0	0	0	0	0	0	0	0	0	0	0	0	0	0	0	0	0	0	0	0	0	0	0	0	0	0	0	0	0	0	0	0	0	0	0	0	0	0	0	0	0	0
U020			8.	Malaria		B50-B54	0	0.0594658	0.0594658	0	0.0277426	0.0277426	0	0.0439543	0.0439543	1.11076	0.281191	1.39196	1.17013	0.232499	1.40263	1.13975	0.257415	1.39717	0.572841	0.26511	0.837951	0.907682	0.167815	1.0755	0.739113	0.216796	0.95591	0	0.122513	0.122513	0	0.0559938	0.0559938	0	0.0892963	0.0892963	0	0.107031	0.107031	0	0.0805197	0.0805197	0
U021			9.	Tropical-cluster diseases		B55-B57, B65, B73, B74.0-B74.2	0.922758	1.03746	1.96021	0.967746	0.739275	1.70702	0.944755	0.891656	1.83641	0.554872	0.729894	1.28477	0	0.534716	0.534716	0.283938	0.634592	0.918531	0	0.74596	0.74596	0	0.536639	0.536639	0	0.642017	0.642017	0	0.46118	0.46118	0	0.325672	0.325672	0	0.393513	0.393513	0	0.390344	0.390344	0	0.287772	0.287772	0
U022				a.	Trypanosomiasis	B56	0	0	0	0	0	0	0	0	0	0	0	0	0	0	0	0	0	0	0	0	0	0	0	0	0	0	0	0	0	0	0	0	0	0	0	0	0	0	0	0	0	0	0
U023				b.	Chagas disease	B57	0	0	0	0	0	0	0	0	0	0	0	0	0	0	0	0	0	0	0	0	0	0	0	0	0	0	0	0	0	0	0	0	0	0	0	0	0	0	0	0	0	0	0
U024				c.	Schistosomiasis	B65	0	0	0	0	0	0	0	0	0	0	0	0	0	0	0	0	0	0	0	0	0	0	0	0	0	0	0	0	0	0	0	0	0	0	0	0	0	0	0	0	0	0	0
U025				d.	Leishmaniasis	B55	0.922758	1.03746	1.96021	0.967746	0.739275	1.70702	0.944755	0.891656	1.83641	0.554872	0.729894	1.28477	0	0.534716	0.534716	0.283938	0.634592	0.918531	0	0.74596	0.74596	0	0.536639	0.536639	0	0.642017	0.642017	0	0.46118	0.46118	0	0.325672	0.325672	0	0.393513	0.393513	0	0.390344	0.390344	0	0.287772	0.287772	0
U026				e.	lymphatic filariasis	B74.0-B74.2	0	0	0	0	0	0	0	0	0	0	0	0	0	0	0	0	0	0	0	0	0	0	0	0	0	0	0	0	0	0	0	0	0	0	0	0	0	0	0	0	0	0	0
U027				f.	Onchocerciasis	B73	0	0	0	0	0	0	0	0	0	0	0	0	0	0	0	0	0	0	0	0	0	0	0	0	0	0	0	0	0	0	0	0	0	0	0	0	0	0	0	0	0	0	0
U028			10.	Leprosy		A30	0	0	0	0	0	0	0	0	0	0	0.00171281	0.00171281	0	0.00119668	0.00119668	0	0.0014608	0.0014608	0	0.00236162	0.00236162	0	0.00547251	0.00547251	0	0.0039064	0.0039064	0	0.015961	0.015961	0	0.0123093	0.0123093	0	0.0141375	0.0141375	0	0.0205191	0.0205191	0	0.0180909	0.0180909	0
U029			11.	Dengue		A90-A91	0	0	0	0	0	0	0	0	0	0	0	0	0	0	0	0	0	0	0	0	0	0	0	0	0	0	0	0	0	0	0	0	0	0	0	0	0	0	0	0	0	0	0
U030			12.	Japanese encephalitis		A83.0	0	0	0	0	0	0	0	0	0	0	0	0	0	0	0	0	0	0	0	0	0	0	0	0	0	0	0	0	0	0	0	0	0	0	0	0	0	0	0	0	0	0	0
U031			13.	Trachoma		A71	0	0	0	0	0	0	0	0	0	0	0	0	0	0	0	0	0	0	0	0	0	0	0	0	0	0	0	0	0	0	0	0	0	0	0	0	0	0	0	0	0	0	0
U032			14.	Intestinal nematode infections		B76-B81	0	1.14342	1.14342	0	1.12526	1.12526	0	1.13454	1.13454	0	7.21158	7.21158	0	6.89704	6.89704	0	7.05799	7.05799	0	9.26169	9.26169	0	8.07657	8.07657	0	8.67319	8.67319	0	7.37842	7.37842	0	6.13361	6.13361	0	6.75682	6.75682	0	4.54377	4.54377	0	3.52254	3.52254	0
U033				a.	Ascariasis	B77	0	0.291778	0.291778	0	0.273322	0.273322	0	0.282754	0.282754	0	0.987306	0.987306	0	0.990325	0.990325	0	0.98878	0.98878	0	1.11325	1.11325	0	1.35219	1.35219	0	1.2319	1.2319	0	1.07268	1.07268	0	1.26904	1.26904	0	1.17073	1.17073	0	0.944592	0.944592	0	1.02337	1.02337	0
U034				b.	Trichuriasis	B79	0	0.0387415	0.0387415	0	0.0387692	0.0387692	0	0.038755	0.038755	0	0.113027	0.113027	0	0.113134	0.113134	0	0.11308	0.11308	0	0.148803	0.148803	0	0.149026	0.149026	0	0.148914	0.148914	0	0.0934819	0.0934819	0	0.13641	0.13641	0	0.114918	0.114918	0	0.00140268	0.00140268	0	0.105691	0.105691	0
U035				c.	Hookworm disease	B76	0	0	0	0	0	0	0	0	0	0	0	0	0	0	0	0	0	0	0	0	0	0	0	0	0	0	0	0	0	0	0	0	0	0	0	0	0	0	0	0	0	0	0
U036				Other intestinal infections		B78, B80,B81	0	0.812904	0.812904	0	0.813173	0.813173	0	0.813035	0.813035	0	6.11125	6.11125	0	5.79358	5.79358	0	5.95614	5.95614	0	7.99963	7.99963	0	6.57535	6.57535	0	7.29238	7.29238	0	6.21226	6.21226	0	4.72816	4.72816	0	5.47117	5.47117	0	3.59777	3.59777	0	2.39348	2.39348	0
U037			15	Other infectious diseases		A02,A05,A20-A28,A31,A32,A38,A40-A49,A65-A70,A74-A79,A81,A82,A83.1-A83.9,A84-A89,A92-A99,B00-B04,B06-B15,B25-B49,B58-B60,B64,B66-B72,B74.3-B74.9,B75,B82-B89,B92-B99, G04	114.99	109.571	224.561	117.878	119.851	237.729	116.402	114.598	231	2.38554	46.3646	48.7502	2.69558	59.8104	62.5059	2.53692	52.9299	55.4669	11.4096	27.2519	38.6614	8.34897	70.415	78.7639	9.88976	48.6855	58.5752	31.9775	29.412	61.3894	2.43554	12.1024	14.5379	17.2255	20.7683	37.9938	50.6179	39.1077	89.7256	9.55432	29.2977	38.852	30.0023
U038		B.	Respiratory infections			J00-J06, J10-J18, J20-J22, H65-H66	0	109.885	109.885	0	110.099	110.099	0	109.99	109.99	0	248.716	248.716	0	249.1	249.1	0	248.903	248.903	0	263.964	263.964	0	264.116	264.116	0	264.039	264.039	0	243.762	243.762	0	243.988	243.988	0	243.875	243.875	0	190.778	190.778	0	190.276	190.276	0
U039			1.	Lower respiratory infections		J10-J18, J20-J22	0	0	0	0	0	0	0	0	0	0	0	0	0	0	0	0	0	0	0	0	0	0	0	0	0	0	0	0	0	0	0	0	0	0	0	0	0	0	0	0	0	0	0
U040			2.	Upper respiratory infections		J00-J06	0	0	0	0	0	0	0	0	0	0	0	0	0	0	0	0	0	0	0	0	0	0	0	0	0	0	0	0	0	0	0	0	0	0	0	0	0	0	0	0	0	0	0
U041			3.	Otitis media		H65-H66	0	0	0	0	0	0	0	0	0	0	0	0	0	0	0	0	0	0	0	0	0	0	0	0	0	0	0	0	0	0	0	0	0	0	0	0	0	0	0	0	0	0	0
U042		C.	Maternal conditions			O00-O99	0	0	0	0	0	0	0	0	0	0	0	0	11.1216	1.90312	13.0247	5.43045	0.929257	6.35971	0	0	0	99.0412	444.715	543.756	49.1811	220.833	270.014	0	0	0	49.6438	256.6	306.244	24.79	128.135	152.925	0	0	0	0.00177739	14.985	14.9868	0.000892322
U043			1.	Maternal haemorrhage		O44-O46, O67, O72	0	0	0	0	0	0	0	0	0	0	0	0	0.905026	0.897673	1.8027	0.441908	0.438317	0.880225	0	0	0	18.6033	105.34	123.944	9.23786	52.309	61.5469	0	0	0	0.742953	17.5965	18.3394	0.370999	8.78692	9.15792	0	0	0	0.00177739	2.66272	2.6645	0.000892322
U044			2.	Maternal sepsis	Puerperal sepsis	O85	0	0	0	0	0	0	0	0	0	0	0	0	0	0.172081	0.172081	0	0.0840238	0.0840238	0	0	0	1.77354	1.77648	3.55002	0.880691	0.882152	1.76284	0	0	0	3.39821	1.34877	4.74698	1.69692	0.673519	2.37044	0	0	0	0	0.226585	0.226585	0
U045			3.	Hypertensive disorders		O10-O16	0	0	0	0	0	0	0	0	0	0	0	0	0	0	0	0	0	0	0	0	0	13.4375	0.412498	13.85	6.6727	0.204835	6.87754	0	0	0	7.30148	0.362905	7.66438	3.64604	0.181219	3.82726	0	0	0	0	0	0	0
U046			4.	Obstructed labour		O64-O66	0	0	0	0	0	0	0	0	0	0	0	0	0	0	0	0	0	0	0	0	0	0	0	0	0	0	0	0	0	0	0	0	0	0	0	0	0	0	0	0	0	0	0
U047			5.	Abortion		O00-O07	0	0	0	0	0	0	0	0	0	0	0	0	0	0	0	0	0	0	0	0	0	0	0	0	0	0	0	0	0	0	0	0	0	0	0	0	0	0	0	0	0	0	0
U048			6	Other maternal conditions		O20-O43,O47-O63,O68-O71,O73-O75,O87-O99	0	0	0	0	0	0	0	0	0	0	0	0	10.2165	0.833364	11.0499	4.98854	0.406916	5.39546	0	0	0	65.2268	337.186	402.413	32.3898	167.437	199.827	0	0	0	38.2012	237.292	275.493	19.076	118.494	137.57	0	0	0	0	12.0957	12.0957	0
U049		D.	Perinatal conditions			P00-P96	10057	6258.7	16315.7	8577.25	4565.29	13142.5	9333.46	5430.68	14764.1	0	0	0	0	0	0	0	0	0	0	0	0	0	0	0	0	0	0	0	0	0	0	0	0	0	0	0	0	0	0	0	0	0	0
U050			1.	Low birth weight		P05-P07	3307.01	1838.64	5145.65	2825.01	1281.1	4106.11	3071.33	1566.02	4637.35	0	0	0	0	0	0	0	0	0	0	0	0	0	0	0	0	0	0	0	0	0	0	0	0	0	0	0	0	0	0	0	0	0	0
U051			2.	Birth asphyxia and birth trauma		P03, P10-P15, P20-P29	2153.44	1320.59	3474.03	1643.64	920.136	2563.78	1904.17	1124.78	3028.95	0	0	0	0	0	0	0	0	0	0	0	0	0	0	0	0	0	0	0	0	0	0	0	0	0	0	0	0	0	0	0	0	0	0
U052			3	Other perinatal conditions		P00-P02, P04, P08, P35-P96	4596.55	3099.46	7696.01	4108.6	2364.06	6472.65	4357.96	2739.88	7097.83	0	0	0	0	0	0	0	0	0	0	0	0	0	0	0	0	0	0	0	0	0	0	0	0	0	0	0	0	0	0	0	0	0	0
U053		E.	Nutritional deficiencies			E00-E02, E40-E46, E50, D50-D53,D64.9, E51-E64	69.6665	482.061	551.728	105.267	470.01	575.277	87.0739	476.168	563.242	29.9814	438.888	468.869	28.4022	492.26	520.662	29.2103	464.948	494.159	18.0156	470.056	488.072	18.1025	924.309	942.412	18.0588	695.626	713.684	22.8397	321.844	344.684	23.5665	897.517	921.084	23.2027	609.311	632.513	9.60376	429.46	439.064	7.9433	699.138	707.082	8.77014
U054			1.	Protein-energy malnutrition		E40-E46	62.0449	225.342	287.387	93.7621	230.944	324.706	77.5534	228.081	305.635	1.66462	0	1.66462	1.16808	0	1.16808	1.42217	0	1.42217	0	0	0	0	0	0	0	0	0	0	0	0	0	0	0	0	0	0	0	0	0	0	0	0	0
U055			2.	Iodine deficiency		E00-E02	0	7.36848	7.36848	0	9.37974	9.37974	0	8.35192	8.35192	0.555892	92.0392	92.5951	0.586087	139.757	140.343	0.570636	115.339	115.909	0.8888	113.227	114.115	1.53457	277.782	279.316	1.20947	194.94	196.15	0	80.4355	80.4355	1.21789	231.517	232.735	0.608162	155.879	156.487	0	45.9567	45.9567	0.563032	156.425	156.988	0.282665
U056			3.	Vitamin A deficiency		E50	0	1.99784	1.99784	0	3.15219	3.15219	0	2.56228	2.56228	0	3.72886	3.72886	0	5.58383	5.58383	0	4.63461	4.63461	0	6.62416	6.62416	0	6.76438	6.76438	0	6.69379	6.69379	0	1.34465	1.34465	0	2.96978	2.96978	0	2.15617	2.15617	0	0.66774	0.66774	0	1.61792	1.61792	0
U057			4.	Iron-deficiency anaemia		D50, D64.9	3.63698	176.471	180.108	7.62859	158.122	165.751	5.58874	167.499	173.088	0	343.12	343.12	0	346.919	346.919	0	344.975	344.975	1.50311	350.206	351.709	0.626893	639.763	640.39	1.068	493.992	495.06	1.19737	240.064	241.261	0.355563	663.031	663.386	0.777006	451.275	452.052	3.80729	382.836	386.643	1.4389	541.095	542.534	2.61826
U058			5	Other nutritional disorders		D51-D53, E51-E64	3.98463	70.8821	74.8668	3.8765	68.4112	72.2877	3.93176	69.6739	73.6057	27.7609	0	27.7609	26.648	0	26.648	27.2175	0	27.2175	15.6237	0	15.6237	15.9411	0	15.9411	15.7813	0	15.7813	21.6424	0	21.6424	21.9931	0	21.9931	21.8175	0	21.8175	5.79647	0	5.79647	5.94137	0	5.94137	5.86922
U059	II.	Noncommunicable diseases				C00-C97, D00-D48,D55-D64 (minus D 64.9) D65-D89, E03-E07, E10-E16, E20-E34, E65-E88, F01-F99, G06-G98, H00-H61, H68-H93, I00-I99, J30-J98, K00-K92, N00-N64, N75-N98, L00-L98, M00-M99, Q00-Q99	1838.43	4222.71	6061.14	1940.37	4455.55	6395.91	1888.28	4336.56	6224.83	612.354	1473.76	2086.12	538.391	1540.24	2078.63	576.239	1506.22	2082.46	1442.04	9066.22	10508.3	1067.26	11773.3	12840.6	1255.93	10410.5	11666.4	2886.32	10614.2	13500.6	1765.79	15504.5	17270.3	2326.78	13056.2	15383	7682.64	12829.9	20512.6	5513.26	21756.1	27269.4	6593.52
U060		A.	Malignant neoplasms			C00-C97	150.878	2.71875	153.597	133.364	2.17371	135.538	142.314	2.45225	144.767	161.012	5.56619	166.578	130.417	4.34801	134.765	146.073	4.97137	151.044	285.924	14.3948	300.318	277.582	16.5981	294.181	281.782	15.4889	297.271	594.346	41.6062	635.952	559.026	65.2073	624.233	576.709	53.3916	630.1	1481.73	141.214	1622.95	1244.49	157.442	1401.93	1362.63
U061			1.	Mouth and oropharynx cancers		C00-C14	4.00423	0.101923	4.10615	0	0	0	2.04631	0.0520866	2.09839	2.82919	0.116019	2.94521	0.768458	0.050368	0.818826	1.82297	0.0839629	1.90693	4.04492	0.281855	4.32678	2.55706	0.204066	2.76113	3.30609	0.243227	3.54932	4.66676	0.363344	5.03011	5.7797	0.563151	6.34285	5.22252	0.463119	5.68563	14.6373	1.38855	16.0258	10.8914	1.21711	12.1085	12.7567
U062			2.	Oesophagus cancer		C15	0	0	0	0	0	0	0	0	0	0	0	0	0	0	0	0	0	0	1.96037	0.0887642	2.04913	1.70009	0.0763026	1.77639	1.83112	0.0825761	1.9137	19.9065	0.934562	20.8411	16.8031	0.774208	17.5773	18.3568	0.854488	19.2113	62.4782	3.47524	65.9535	55.9718	3.01303	58.9849	59.2118
U063			3.	Stomach cancer		C16	0	0	0	0	0	0	0	0	0	0	0	0	0	0	0	0	0	0	22.3057	0.815121	23.1208	17.1721	0.674626	17.8467	19.7565	0.745355	20.5018	91.0732	4.15168	95.2249	64.2568	3.10116	67.3579	77.6822	3.6271	81.3093	286.484	15.6118	302.096	195.188	11.0633	206.251	240.65
U064			4.	Colon and rectum cancers		C18-C21	0	0	0	0	0	0	0	0	0	2.8159	0.243926	3.05982	2.34991	0.202325	2.55224	2.58837	0.223613	2.81198	11.7778	1.14128	12.919	9.29017	0.894262	10.1844	10.5425	1.01862	11.5611	37.4376	4.61877	42.0564	26.9471	3.22504	30.1722	32.1991	3.9228	36.1219	93.4658	13.2297	106.695	64.3144	8.74057	73.055	78.8306
U065			5.	Liver cancer		C22	0	0	0	2.59876	0.0113266	2.61009	1.2707	0.00553829	1.27624	6.35191	0.0669151	6.41882	5.70478	0.0625879	5.76736	6.03593	0.0648022	6.10073	17.1879	0.269409	17.4573	15.0354	0.246472	15.2819	16.119	0.258019	16.3771	52.3385	1.02935	53.3678	43.6513	0.885672	44.537	48.0005	0.957602	48.9581	125.59	2.96359	128.554	104.271	2.49202	106.763	114.887
U066			6.	Pancreas cancer		C25	0	0	0	0	0	0	0	0	0	0	0	0	0	0	0	0	0	0	1.72138	0.0279373	1.74932	0	0	0	0.866592	0.0140644	0.880656	6.56876	0.133731	6.70249	4.38221	0.0891505	4.47136	5.47689	0.111469	5.58836	19.4125	0.476825	19.8893	13.3267	0.320389	13.6471	16.3572
U067			7.	Trachea, bronchus, lung cancers		C33-C34	0	0	0	0	0	0	0	0	0	0	0	0	0	0	0	0	0	0	13.2583	0.651912	13.9102	8.22486	0.401579	8.62643	10.7588	0.527604	11.2864	65.0782	3.83436	68.9126	36.5238	2.10222	38.626	50.8194	2.9694	53.7888	184.744	12.9577	197.702	98.468	6.63283	105.101	141.43
U068			8.	Melanoma and Other skin cancers		C43-C44	0	0	0	0	0	0	0	0	0	1.4078	0.010095	1.4179	0	0.0241631	0.0241631	0.720399	0.0169642	0.737364	6.91259	0.49279	7.40538	4.79902	0.395762	5.19479	5.86305	0.444609	6.30766	9.11654	3.61192	12.7285	8.08449	2.99674	11.0812	8.60118	3.30473	11.9059	20.3326	16.9265	37.2591	19.0487	12.6628	31.7115	19.6881
U069			9.	Breast cancer		C50	0	0	0	0	0	0	0	0	0	0	0	0	0	0	0	0	0	0	0.431547	0.0218357	0.453383	7.0553	2.42004	9.47534	3.72072	1.21271	4.93343	2.0823	0.221073	2.30338	114.588	36.769	151.357	58.2629	18.4715	76.7345	5.45744	0.640879	6.09832	174.645	62.3989	237.044	90.3964
U070			10.	Cervix uteri cancer		C53	0	0	0	0	0	0	0	0	0	0	0	0	0	0	0	0	0	0	0	0	0	3.79319	0.25122	4.04441	1.88359	0.124749	2.00834	0	0	0	12.5779	0.947747	13.5257	6.28087	0.473264	6.75414	0	0	0	24.605	2.1347	26.7397	12.3527
U071			11.	Corpus uteri cancer		C54-C55	0	0	0	0	0	0	0	0	0	0	0	0	0	0	0	0	0	0	0	0	0	3.36784	0.564146	3.93199	1.67238	0.280139	1.95252	0	0	0	10.4966	2.02278	12.5194	5.24158	1.01009	6.25167	0	0	0	19.1688	4.27661	23.4454	9.62352
U072			12.	Ovary cancer		C56	0	0	0	0	0	0	0	0	0	0	0	0	1.0404	0.0480334	1.08844	0.508009	0.0234538	0.531463	0	0	0	3.50135	0.20385	3.7052	1.73867	0.101226	1.8399	0	0	0	8.04624	0.57234	8.61857	4.01795	0.285802	4.30375	0	0	0	15.4024	1.26134	16.6637	7.73262
U073			13.	Prostate cancer		C61	0	0	0	0	0	0	0	0	0	0	0	0	0	0	0	0	0	0	1.33649	0.0969937	1.43348	0	0	0	0.672827	0.0488294	0.721656	9.64992	0.83722	10.4871	0	0	0	4.83117	0.419148	5.25031	41.0569	4.19169	45.2486	0	0	0	20.4447
U074			14.	Bladder cancer		C67	0	0	0	0	0	0	0	0	0	0	0	0	0	0	0	0	0	0	0	0.279056	0.279056	0	0.0834067	0.0834067	0	0.181902	0.181902	5.07386	4.57966	9.65352	2.02436	0.730044	2.7544	3.55107	2.65732	6.2084	24.5884	19.0947	43.6831	10.0299	3.39196	13.4218	17.2794
U075			15.	Lymphomas, multiple myeloma		C81-C90, C96	5.59554	0.108036	5.70358	2.0163	0.0487279	2.06503	3.84543	0.0790364	3.92446	9.39263	0.389534	9.78216	5.27945	0.307988	5.58744	7.38424	0.349717	7.73396	20.1475	1.5319	21.6794	14.8701	1.62579	16.4959	17.5269	1.57852	19.1054	27.018	1.94833	28.9664	18.5644	1.54456	20.109	22.7967	1.7467	24.5434	36.7628	3.19365	39.9564	23.7818	1.94243	25.7242	30.2458
U076			16.	Leukaemia		C91-C95	55.5937	0.987241	56.581	48.8568	0.903195	49.76	52.2996	0.946146	53.2457	88.7781	3.26549	92.0436	65.4602	2.37111	67.8313	77.3924	2.82878	80.2212	100.417	4.72067	105.138	74.4748	3.40747	77.8823	87.535	4.06857	91.6035	96.4595	4.77625	101.236	78.7266	3.79661	82.5232	87.6045	4.28706	91.8915	123.999	9.25476	133.254	91.1503	5.57914	96.7294	107.508
U077			17	Other malignant neoplasms		C17,C23,C24,C26-C32,C37-C41,C45-C49,C51,C52,C57-C60,C62-C66,C68-C80,C97	85.6845	1.52155	87.2061	79.8923	1.21047	81.1028	82.8523	1.36944	84.2218	49.436	1.47421	50.9102	49.8139	1.28144	51.0953	49.6205	1.38008	51.0006	84.422	3.97522	88.3972	111.741	5.14913	116.89	97.9879	4.55815	102.546	167.876	10.566	178.442	107.573	5.08692	112.66	137.763	7.82997	145.593	442.724	37.8089	480.533	324.228	30.3153	354.544	383.235
U078		B.	Other neoplasms			D00-D48	0	0	0	0	0.0140299	0.0140299	0	0.00686012	0.00686012	0	0	0	0	0.293869	0.293869	0	0.143491	0.143491	0	0	0	0	0.598889	0.598889	0	0.297392	0.297392	0	0	0	0	0.60016	0.60016	0	0.299694	0.299694	0	0	0	0	0.503682	0.503682	0
U079		C.	Diabetes mellitus			E10-E14	10.965	16.8338	27.7988	7.68528	34.3346	42.0198	9.36134	25.391	34.7524	4.75101	14.1571	18.9081	10.3101	27.9999	38.31	7.46543	20.9162	28.3817	17.0231	50.7934	67.8165	16.8826	91.3194	108.202	16.9533	70.9174	87.8708	40.7769	250.901	291.678	36.6896	446.854	483.544	38.7359	348.752	387.487	161.568	531.686	693.254	181.299	804.194	985.493	171.474
U080		D.	Endocrine disorders			D55-D64 (minus D64.9),D65-D89, E03-E07, E15-E16, E20-E34, E65-E88	251.549	1466.83	1718.38	255.997	1603.85	1859.85	253.724	1533.83	1787.56	22.6178	27.527	50.1448	27.5486	60.4472	87.9958	25.0254	43.6013	68.6268	8.07137	34.9112	42.9826	14.9304	552.955	567.886	11.4774	292.157	303.635	12.63	41.7505	54.3805	8.69233	156.492	165.184	10.6637	99.0474	109.711	52.8449	187.333	240.178	51.6953	256.526	308.222	52.2677
U081		E.	Neuropsychiatric conditions			F01-F99, G06-G98	112.962	33.5263	146.488	106.78	55.0146	161.795	109.939	44.0333	153.973	90.7859	523.142	613.928	28.7597	493.004	521.763	60.4996	508.426	568.925	559.031	5762.02	6321.05	173.994	6208.39	6382.38	367.833	5983.67	6351.51	702.525	4411.75	5114.28	191.994	4948.9	5140.9	447.588	4679.98	5127.57	692.04	2785.01	3477.05	316.353	5641.65	5958	503.43
U082			1.	Unipolar depressive disorders		F32-F33	0	0	0	0	0	0	0	0	0	13.8902	128.31	142.2	4.6846	133.337	138.022	9.39526	130.764	140.16	48.5376	518.833	567.37	27.4128	1309.65	1337.07	38.0476	911.532	949.58	98.0603	915.024	1013.08	50.6488	2527.2	2577.85	74.385	1720.07	1794.46	143.894	790.887	934.781	89.3148	2171.61	2260.93	116.493
U083			2.	Bipolar disorder		F30-F31	0	0	0	0	0	0	0	0	0	9.26487	0	9.26487	3.41884	0	3.41884	6.41036	0	6.41036	104.527	1032.78	1137.3	26.1823	1057.7	1083.88	65.6232	1045.15	1110.77	58.3127	3.85101	62.1637	11.7106	4.07843	15.789	35.0416	3.96458	39.0062	46.1481	73.312	119.46	12.1822	114.618	126.8	29.0958
U084			3.	Schizophrenia		F20-F29	0	0	0	0	0	0	0	0	0	0	0	0	0	0	0	0	0	0	27.3213	354.797	382.119	26.8026	624.144	650.946	27.0637	488.547	515.611	46.9601	58.1144	105.075	39.4702	92.7944	132.265	43.22	75.4321	118.652	36.3889	3.33789	39.7268	37.6598	3.429	41.0888	37.027
U085			4.	Epilepsy		G40-G41	35.4471	17.2521	52.6992	27.6678	29.7083	57.3761	31.6433	23.3427	54.986	19.4389	195.048	214.487	16.9679	142.322	159.29	18.2323	169.303	187.535	26.169	108.364	134.533	19.7352	82.1761	101.911	22.9741	95.3598	118.334	21.3574	98.2954	119.653	15.526	92.0389	107.565	18.4455	95.1712	113.617	15.8691	54.7459	70.615	15.2019	66.2769	81.4788	15.5342
U086			5.	Alcohol use disorders		F10	0	0	0	0	0	0	0	0	0	0	0	0	0	0	0	0	0	0	0	0	0	0	0	0	0	0	0	0	0	0	0	0	0	0	0	0	0	0	0	0	0	0	0
U087			6.	Alzheimer and Other dementias		F01, F03, G30-G31	0	0	0	0	0	0	0	0	0	0	0	0	0	0	0	0	0	0	0	0	0	0	0	0	0	0	0	23.4455	37.567	61.0125	13.7524	21.8564	35.6087	18.6051	29.7218	48.3269	41.652	181.61	223.262	30.4689	276.38	306.849	36.0376
U088			7.	Parkinson disease		G20-G21	0	0	0	0	0	0	0	0	0	0	0	0	0	0	0	0	0	0	0	0	0	0	0	0	0	0	0	0	1.30096	1.30096	0	0.717959	0.717959	0	1.00984	1.00984	0.379918	123.669	124.049	0.396332	67.9378	68.3341	0.388159
U089			8.	Multiple sclerosis		G35	0	0	0	0	0	0	0	0	0	0	1.94136	1.94136	0	3.92238	3.92238	0	2.90865	2.90865	6.06198	68.9463	75.0082	9.13533	126.776	135.912	7.58812	97.663	105.251	9.68116	7.38951	17.0707	13.597	5.94816	19.5452	11.6366	6.66976	18.3063	6.30689	1.53943	7.84632	8.96679	3.69413	12.6609	7.64227
U090			9.	Drug use disorders		F11-F16, F18-F19	1.84552	0	1.84552	0	0	0	0.943125	0	0.943125	42.7996	0	42.7996	0.586087	0	0.586087	22.1875	0	22.1875	299.29	2545.86	2845.15	13.3196	198.662	211.981	157.285	1380.31	1537.59	368.998	2166.36	2535.35	14.5657	215.829	230.395	192.009	1192.35	1384.36	235.605	466.294	701.899	10.5724	302.198	312.77	122.629
U091			10.	Post-traumatic stress disorder		F43	0	0	0	0	0	0	0	0	0	0	1.38014	1.38014	0	2.02582	2.02582	0	1.69541	1.69541	4.00364	84.0201	88.0237	3.80954	112.63	116.44	3.90726	98.227	102.134	14.1121	144.253	158.365	10.3541	209.166	219.52	12.2355	176.668	188.903	29.5306	107.351	136.882	27.6519	213.902	241.554	28.5874
U092			11.	Obsessive-compulsive disorder		F42	0	0	0	0	0	0	0	0	0	0	16.0226	16.0226	0	16.781	16.781	0	16.3929	16.3929	0	94.6275	94.6275	0	452.028	452.028	0	272.102	272.102	0	105.856	105.856	0	395.478	395.478	0	250.481	250.481	0	71.6941	71.6941	0	299.887	299.887	0
U093			12.	Panic disorder		F40.0, F41.0	0	0	0	0	0	0	0	0	0	0	4.93331	4.93331	0	14.096	14.096	0	9.40728	9.40728	8.07885	175.213	183.292	13.6004	493.16	506.76	10.8207	333.097	343.917	13.8665	154.872	168.739	18.9795	409.058	428.038	16.4197	281.802	298.222	19.9683	114.691	134.659	34.6797	330.969	365.649	27.354
U094			13.	Insomnia (primary)		F51	0	0	0	0	0	0	0	0	0	0	0	0	0	0	0	0	0	0	0	0	0	0	0	0	0	0	0	0	0	0	0	0	0	0	0	0	0	0	0	0	0	0	0
U095			14.	Migraine		G43	0	0	0	0	0	0	0	0	0	0	67.6134	67.6134	0	101.362	101.362	0	84.0923	84.0923	0	147.722	147.722	0	193.002	193.002	0	170.207	170.207	0	84.0979	84.0979	0	126.078	126.078	0	105.061	105.061	0	65.8254	65.8254	0	98.3333	98.3333	0
U096			15.	Mental Retardation		F70-F79	0	0	0	0	0	0	0	0	0	0	0	0	0	0	0	0	0	0	0	0	0	0	0	0	0	0	0	0	0	0	0	0	0	0	0	0	0	0	0	0	0	0	0
U097			16	Other neuropsychiatric disorders		F04-F09,F17,F34-F39,F401-F409,F411-F419,F44-F50, F52-F69, F80-F99,G06-G12,G23-G25,G36,G37,G44-G98	75.6692	16.2742	91.9434	79.1125	25.3063	104.419	77.3528	20.6906	98.0434	5.39233	107.893	113.286	3.10227	79.1577	82.26	4.27414	93.8623	98.1364	35.0416	630.859	665.901	33.9966	1558.46	1592.45	34.5227	1091.48	1126	47.7313	634.776	682.508	3.39017	848.662	852.052	25.5892	741.582	767.171	116.298	730.05	846.348	49.2578	1692.41	1741.67	82.6411
U098		F.	Sense organ diseases			H00-H61, H68-H93	0	13.6795	13.6795	0	20.709	20.709	0	17.1166	17.1166	0	29.5152	29.5152	0	44.0837	44.0837	0	36.6287	36.6287	0	74.7509	74.7509	0	120.851	120.851	0	97.6429	97.6429	0	135.59	135.59	0	160.077	160.077	0	147.818	147.818	0	448.92	448.92	0	479.124	479.124	0
U099			1.	Glaucoma		H40	0	0	0	0	0	0	0	0	0	0	0	0	0	0	0	0	0	0	0	0	0	0	0	0	0	0	0	0	26.4055	26.4055	0	26.0663	26.0663	0	26.2361	26.2361	0	136.804	136.804	0	138.132	138.132	0
U100			2.	Cataracts		H25-H26	0	0	0	0	0	0	0	0	0	0	0	0	0	0	0	0	0	0	0	0	0	0	0	0	0	0	0	0	6.97664	6.97664	0	6.88572	6.88572	0	6.93124	6.93124	0	100.977	100.977	0	104.08	104.08	0
U101			3.	Vision disorders, age-related		H524	0	8.6772	8.6772	0	12.6606	12.6606	0	10.6249	10.6249	0	27.2703	27.2703	0	39.7398	39.7398	0	33.3589	33.3589	0	69.1874	69.1874	0	97.1439	97.1439	0	83.0698	83.0698	0	92.2289	92.2289	0	123.808	123.808	0	107.998	107.998	0	137.414	137.414	0	166.851	166.851	0
U102			4.	Hearing loss, adult onset		H90-H91	0	0	0	0	0	0	0	0	0	0	0	0	0	0	0	0	0	0	0	0	0	0	0	0	0	0	0	0	0	0	0	0	0	0	0	0	0	0	0	0	0	0	0
U103			5	Other sense organ disorders		H00-H21,H27-H35, H43-H61(minus H524),H68-H83, H92-H93	0	5.00225	5.00225	0	8.04839	8.04839	0	6.4917	6.4917	0	2.24487	2.24487	0	4.34399	4.34399	0	3.26983	3.26983	0	5.56345	5.56345	0	23.7072	23.7072	0	14.5731	14.5731	0	9.97855	9.97855	0	3.31792	3.31792	0	6.65251	6.65251	0	73.7257	73.7257	0	70.0612	70.0612	0
U104		G.	Cardiovascular diseases			I00-I99	165.058	17.14	182.198	119.871	19.5984	139.469	142.963	18.3421	161.305	173.149	17.7883	190.937	183.476	20.8534	204.329	178.192	19.2849	197.477	328.793	92.9691	421.762	310.922	252.97	563.892	319.919	172.421	492.34	1201.42	1010.21	2211.63	685.247	2160.31	2845.55	943.663	1584.52	2528.18	4694.41	2063.48	6757.89	3145.03	2687.02	5832.05	3916.56
U105			1.	Rheumatic heart disease		I01-I09	2.71423	3.93557	6.64979	3.8143	3.82897	7.64327	3.25212	3.88345	7.13557	3.88819	5.4948	9.38299	4.68256	5.90065	10.5832	4.27606	5.69297	9.96904	7.15811	4.82206	11.9802	8.19263	4.90689	13.0995	7.67182	4.86418	12.536	6.28427	2.33342	8.61769	7.15614	2.36794	9.52408	6.71965	2.35065	9.0703	14.5052	1.42228	15.9275	19.0388	1.42336	20.4621	16.7812
U106			2.	Hypertensive heart disease		I10-I13	0	0	0	0	0	0	0	0	0	0	0	0	0	0	0	0	0	0	0	0	0	0	0	0	0	0	0	0	0	0	0	0	0	0	0	0	0	0	0	0	0	0	0
U107			3.	Ischaemic heart disease		I20-I25	41.9604	0.000155776	41.9606	10.5318	3.89435e-05	10.5319	26.593	9.86492e-05	26.5931	69.9853	0.368792	70.3541	70.222	0.0724131	70.2945	70.1009	0.224076	70.325	184.524	67.5307	252.055	129.838	182.072	311.91	157.369	124.409	281.777	843.149	866.426	1709.57	347.21	2024.28	2371.49	595.498	1444.61	2040.11	3008.56	1352.64	4361.2	1485.43	1798.41	3283.84	2243.89
U108			4.	Cerebrovascular disease		I60-I69	29.3121	6.0483	35.3604	33.5877	7.17939	40.7671	31.4027	6.60136	38.004	51.1033	9.71222	60.8155	60.2831	11.8631	72.1462	55.5856	10.7625	66.3481	64.7084	13.5978	78.3062	77.887	17.2607	95.1477	71.2525	15.4167	86.6692	223.43	72.2296	295.66	291.292	100.573	391.865	257.317	86.3833	343.701	855.044	371.546	1226.59	1151.48	497.033	1648.51	1003.87
U109			5.	Inflammatory heart diseases		I30-I33, I38, I40, I42	22.7987	0.00971564	22.8084	16.2816	0.00994043	16.2916	19.6121	0.00982555	19.6219	23.884	0.0291062	23.9131	18.7261	0.0296778	18.7558	21.3655	0.0293853	21.3949	21.5624	0.0387828	21.6012	16.8098	0.0395059	16.8493	19.2024	0.0391419	19.2415	16.118	0.0357358	16.1537	12.7347	0.036598	12.7713	14.4285	0.0361663	14.4647	10.6661	0.0280124	10.6941	7.92422	0.0285613	7.95278	9.28957
U110			6	Other cardiovascular diseases		I00, I26-I28, I34-I37, I44-I51, I70-I99	68.2723	7.14629	75.4186	55.6552	8.58005	64.2352	62.103	7.84735	69.9503	24.2884	2.18334	26.4718	29.5622	2.98753	32.5498	26.8635	2.57601	29.4395	50.8404	6.97984	57.8202	78.1945	48.6906	126.885	64.4237	27.6922	92.1159	112.435	69.1866	181.622	26.8536	33.0513	59.9049	69.6994	51.1422	120.842	805.631	337.848	1143.48	481.163	390.124	871.287	642.735
U111		H.	Respiratory diseases			J30-J98	8.48117	422.976	431.458	3.10391	286.245	289.348	5.85188	356.12	361.971	8.18842	265.739	273.927	7.64716	189.937	197.584	7.92413	228.726	236.65	19.0556	469.347	488.403	31.2021	530.149	561.351	25.0872	499.54	524.627	59.3862	386.165	445.551	44.5161	310.408	354.924	51.9607	348.335	400.296	231.652	649.14	880.791	159.451	843.827	1003.28	195.404
U112			1.	Chronic obstructive pulmonary disease		J40-J44	0	0	0	0	0	0	0	0	0	0	0	0	0	0	0	0	0	0	13.457	288.91	302.367	12.3537	269.606	281.96	12.9092	279.324	292.233	29.6952	234.081	263.776	13.4504	211.642	225.093	21.5832	222.876	244.459	118.071	422.953	541.024	67.4945	622.784	690.279	92.6796
U113			2.	Asthma		J45-J46	5.53655	237.969	243.506	1.93549	137.047	138.983	3.77576	188.622	192.398	7.77535	239.787	247.562	7.02486	154.21	161.235	7.4089	198.001	205.41	4.43775	135.765	140.203	12.9883	111.374	124.362	8.68373	123.653	132.337	25.7288	110.056	135.785	30.4024	90.5056	120.908	28.0626	100.293	128.356	75.9128	89.6131	165.526	68.882	71.3984	140.28	72.3831
U114			3	Other respiratory diseases		J30-J39,J47-J98	2.94463	185.007	187.952	1.16842	149.197	150.366	2.07612	167.497	169.574	0.413072	25.9521	26.3652	0.622294	35.727	36.3493	0.515231	30.725	31.2402	1.16084	44.6723	45.8332	5.86002	149.17	155.03	3.49432	96.563	100.057	3.96223	42.0286	45.9908	0.663264	8.26018	8.92345	2.31487	25.1661	27.481	37.6675	136.574	174.242	23.074	149.645	172.719	30.341
U115		I.	Digestive diseases			K20-K92	32.4284	751.106	783.534	23.1884	808.175	831.363	27.9104	779.011	806.921	52.6506	309.729	362.38	52.2541	378.932	431.186	52.457	343.52	395.977	131.016	483.131	614.147	150.204	762.576	912.781	140.544	621.896	762.44	171.766	640.865	812.631	159.274	751.499	910.774	165.528	696.111	861.639	222.94	735.118	958.059	278.803	957.383	1236.19	250.986
U116			1.	Peptic ulcer disease		K25-K27	3.69103	18.1442	21.8352	0	18.4406	18.4406	1.88625	18.2891	20.1754	6.10971	76.0109	82.1206	4.10261	76.0314	80.134	5.12968	76.0209	81.1506	8.63736	125.129	133.767	16.1646	135.631	151.796	12.3752	130.344	142.719	7.63417	146.395	154.029	13.4458	154.231	167.676	10.5362	150.308	160.844	41.1718	123.337	164.509	85.3948	107.898	193.293	63.3735
U117			2.	Cirrhosis of the liver		K70, K74	13.7873	3.06771	16.855	13.4918	3.12241	16.6142	13.6428	3.09446	16.7373	37.7741	4.93166	42.7058	38.6306	5.008	43.6386	38.1923	4.96894	43.1613	89.8125	12.3458	102.158	80.4869	10.6632	91.1501	85.1817	11.5103	96.6919	111.111	11.839	122.95	91.3866	9.32485	100.711	101.262	10.5835	111.845	102.194	11.109	113.303	78.262	7.63071	85.8927	90.1789
U118			3.	Appendicitis		K35-K37	2.76827	0.110179	2.87845	0.967746	0.0691556	1.0369	1.88788	0.0901198	1.978	2.7764	1.29938	4.07578	2.34026	0.797448	3.13771	2.56344	1.0543	3.61774	2.96475	4.07429	7.03904	2.44226	2.42432	4.86658	2.70529	3.25496	5.96026	2.39473	2.04943	4.44416	1.31799	1.22747	2.54546	1.85706	1.63898	3.49603	4.18721	0.589205	4.77641	1.4389	0.348128	1.78703	2.80745
U119			4	Other digestive diseases		K20-K22,K28-K31,K38,K40-K66,K71-K73,K75-K92	12.1817	729.784	741.965	8.7289	786.543	795.272	10.4934	757.537	768.03	5.99034	227.487	233.478	7.18061	297.095	304.276	6.57153	261.476	268.047	29.6013	341.582	371.183	51.1104	613.858	664.968	40.2821	476.786	517.069	50.6255	480.582	531.207	53.1241	586.716	639.84	51.8732	533.581	585.454	75.3879	600.083	675.471	113.707	841.506	955.213	94.6257
U120		J.	Genitourinary diseases			N00-N64, N75-N98	60.3678	0.914245	61.282	50.8508	1.3629	52.2137	55.7143	1.13362	56.848	50.8911	82.2279	133.119	44.5936	51.2712	95.8647	47.8161	67.1123	114.928	53.9086	425.765	479.673	45.2756	879.653	924.929	49.6217	651.153	700.775	52.3925	1184.98	1237.37	30.7024	2033.06	2063.76	41.5614	1608.47	1650.03	75.5483	1844.47	1920.02	65.9771	3736.74	3802.71	70.7432
U121			1.	Nephritis and nephrosis		N00-N19	39.4083	0.42291	39.8313	31.7089	0.270055	31.9789	35.6436	0.34817	35.9918	48.3239	1.65788	49.9817	40.9647	0.768823	41.7336	44.7305	1.22377	45.9543	50.6245	7.18792	57.8124	36.7725	4.05808	40.8305	43.746	5.63373	49.3797	48.8968	20.3067	69.2035	30.245	14.9641	45.209	39.5829	17.6388	57.2217	63.2639	33.4535	96.7173	56.4296	25.6446	82.0741	59.8328
U122			2.	Benign prostatic hypertrophy		N40	0	0	0	0	0	0	0	0	0	0	0	0	0	0	0	0	0	0	0	0	0	0	0	0	0	0	0	0	0.0013263	0.0013263	0	0	0	0	0.000664001	0.000664001	0	586.655	586.655	0	0	0	0
U123			3	Other genitourinary system diseases		N20-N39, N41-N64, N75-N98	20.9594	0.491335	21.4508	19.142	1.09285	20.2348	20.0708	0.785452	20.8562	2.56725	80.57	83.1373	3.62884	50.5023	54.1312	3.0856	65.8885	68.9741	3.28404	418.577	421.861	8.50317	875.595	884.098	5.87571	645.519	651.395	3.49561	1164.67	1168.16	0.457448	2018.09	2018.55	1.97848	1590.83	1592.81	12.2845	1224.37	1236.65	9.54751	3711.09	3720.64	10.9104
U124		K.	Skin diseases			L00-L98	0	87.913	87.913	0	92.134	92.134	0	89.9769	89.9769	0	83.2082	83.2082	0	142.283	142.283	0	112.053	112.053	0.610001	997.913	998.523	0.720361	1166.14	1166.86	0.664803	1081.45	1082.12	0	505.037	505.037	0	495.686	495.686	0	500.367	500.367	0	326.547	326.547	0	333.959	333.959	0
U125		L.	Musculoskeletal diseases			M00-M99	2.82706	1.45272	4.27978	3.10391	5.16177	8.26568	2.96243	3.26631	6.22874	2.92497	2.24548	5.17045	2.54757	18.6593	21.2069	2.74069	10.26	13.0007	5.36769	476.648	482.016	6.33715	1015.44	1021.78	5.84909	744.198	750.047	4.75926	1679.2	1683.96	5.04686	3661.38	3666.42	4.90287	2669.02	2673.92	2.32586	2512.5	2514.83	2.34064	5246.65	5248.99	2.33328
U126			1.	Rheumatoid arthritis		M05-M06	0	0	0	0	0	0	0	0	0	0	0	0	0	0	0	0	0	0	0	75.5403	75.5403	0	44.3754	44.3754	0	60.0647	60.0647	0	8.07154	8.07154	0	341.531	341.531	0	174.587	174.587	0	12.6211	12.6211	0	6.98047	6.98047	0
U127			2.	Osteoarthritis		M15-M19	0	0	0	0	0	0	0	0	0	0	0.477272	0.477272	0	10.4887	10.4887	0	5.36566	5.36566	0	77.1165	77.1165	0	120.376	120.376	0	98.5977	98.5977	0	685.93	685.93	0	1525.25	1525.25	0	1105.05	1105.05	0	1084.03	1084.03	0	2641.89	2641.89	0
U128			3.	Gout		M10	0	0	0	0	0	0	0	0	0	0	0	0	0	0	0	0	0	0	0	0	0	0	0	0	0	0	0	0	0	0	0	0	0	0	0	0	0	0	0	0	0	0	0
U129			4.	Back pain		M45-M48, M54 (minus M54.2)	0	0	0	0	0	0	0	0	0	0	0	0	0	0	0	0	0	0	0	244.019	244.019	0	549.775	549.775	0	395.849	395.849	0	730.736	730.736	0	1345.49	1345.49	0	1037.72	1037.72	0	723.834	723.834	0	1178.08	1178.08	0
U130			5	Other musculoskeletal disorders		M00-M02, M08, M11-M13, M20-M43, M50-M53, M54.2, M55-M99	2.82706	1.45272	4.27978	3.10391	5.16177	8.26568	2.96243	3.26631	6.22874	2.92497	1.76821	4.69318	2.54757	8.17062	10.7182	2.74069	4.89439	7.63508	5.36769	79.9723	85.34	6.33715	300.916	307.253	5.84909	189.687	195.536	4.75926	254.463	259.222	5.04686	449.108	454.155	4.90287	351.66	356.563	2.32586	692.015	694.341	2.34064	1419.7	1422.04	2.33328
U131		M.	Congenital anomalies			Q00-Q99	1042.92	1375.59	2418.51	1236.42	1501.45	2737.87	1137.53	1437.13	2574.67	45.3834	0.737519	46.121	50.8371	0.757052	51.5942	48.0464	0.747057	48.7934	33.2366	21.4226	54.6592	39.21	24.8981	64.1081	36.2028	23.1484	59.3513	46.3265	40.4565	86.7831	44.6008	38.4187	83.0195	45.4648	39.4389	84.9037	67.5725	70.5345	138.107	67.8125	68.5412	136.354	67.693
U132			1.	Abdominal wall defect		Q79.2-Q79.5	0	0	0	0	0	0	0	0	0	0	0	0	0	0	0	0	0	0	0	0	0	0	0	0	0	0	0	0	0	0	0	0	0	0	0	0	0	0	0	0	0	0	0
U133			2.	Anencephaly		Q00	121.509	0	121.509	196.248	0	196.248	158.054	0	158.054	0	0	0	0	0	0	0	0	0	0	0	0	0	0	0	0	0	0	0	0	0	0	0	0	0	0	0	0	0	0	0	0	0	0
U134			3.	Anorectal atresia		Q42	13.99	18.9579	32.9479	28.2808	9.79901	38.0798	20.9777	14.4795	35.4572	0.885473	0	0.885473	0.894677	0	0.894677	0.889967	0	0.889967	0.162519	0	0.162519	0.165821	0	0.165821	0.164158	0	0.164158	0.225126	0	0.225126	0.228774	0	0.228774	0.226948	0	0.226948	0.347652	0	0.347652	0.356343	0	0.356343	0.352015
U135			4.	Cleft lip		Q36	0	0.00791824	0.00791824	0	0.00619336	0.00619336	0	0.00707483	0.00707483	0	0	0	0	0	0	0	0	0	0	0	0	0	0	0	0	0	0	0	0	0	0	0	0	0	0	0	0	0	0	0	0	0	0
U136			5.	Cleft palate		Q35, Q37	0	0.0940885	0.0940885	0	0.0726456	0.0726456	0	0.0836037	0.0836037	0	0	0	0	0	0	0	0	0	0	0	0	0	0	0	0	0	0	0	0	0	0	0	0	0	0	0	0	0	0	0	0	0	0
U137			6.	Oesophageal atresia		Q39.0-Q39.1	46.699	10.8254	57.5244	57.1398	13.1989	70.3388	51.8042	11.986	63.7902	3.69468	0	3.69468	4.51913	0	4.51913	4.09724	0	4.09724	0.255487	0	0.255487	0.260677	0	0.260677	0.258064	0	0.258064	0.353908	0	0.353908	0.359643	0	0.359643	0.356772	0	0.356772	0.203099	0	0.203099	0.208176	0	0.208176	0.205648
U138			7.	Renal agenesis		Q60	13.9701	0	13.9701	14.0598	0	14.0598	14.0139	0	14.0139	0	0	0	0	0	0	0	0	0	0	0	0	0	0	0	0	0	0	0	0	0	0	0	0	0	0	0	0	0	0	0	0	0	0
U139			8.	Down syndrome		Q90	59.1127	480.847	539.96	53.1016	512.913	566.014	56.1735	496.526	552.7	12.497	0	12.497	16.8337	0	16.8337	14.6145	0	14.6145	3.47088	0	3.47088	3.5414	0	3.5414	3.5059	0	3.5059	4.80797	0	4.80797	4.88588	0	4.88588	4.84687	0	4.84687	10.4111	0	10.4111	10.6714	0	10.6714	10.5418
U140			9.	Congenital heart anomalies		Q20-Q28	366.394	337.855	704.249	367.037	341.939	708.977	366.709	339.852	706.561	24.1033	0	24.1033	24.238	0	24.238	24.1691	0	24.1691	27.1047	0	27.1047	27.6554	0	27.6554	27.3782	0	27.3782	37.5463	0	37.5463	38.1547	0	38.1547	37.8501	0	37.8501	44.9726	0	44.9726	46.0968	0	46.0968	45.537
U141			10.	Spina bifida		Q05	32.8732	27.8676	60.7408	46.6407	51.1741	97.8148	39.605	39.2636	78.8687	1.24846	0	1.24846	0	0	0	0.638859	0	0.638859	0.218278	0	0.218278	0.222713	0	0.222713	0.22048	0	0.22048	0.302365	0	0.302365	0.307265	0	0.307265	0.304812	0	0.304812	0.650437	0	0.650437	0.666696	0	0.666696	0.6586
U142			11	Other Congenital anomalies		Q01-Q04, Q06-Q18, Q30-Q34, Q38, Q392-Q399, Q40-Q41, Q43-Q56, Q61-Q78, Q790, Q791, Q796, Q798, Q799, Q80-Q89, Q91-Q99	388.369	499.14	887.508	473.916	572.347	1046.26	430.198	534.935	965.133	2.95455	0.737519	3.69207	4.35164	0.757052	5.10869	3.63672	0.747057	4.38378	2.02473	21.4226	23.4473	7.36399	24.8981	32.2621	4.67605	23.1484	27.8245	3.09089	40.4565	43.5474	0.664526	38.4187	39.0833	1.87927	39.4389	41.3182	10.9876	70.5345	81.5221	9.81312	68.5412	78.3543	10.3979
U143		N.	Oral conditions			K00-K14	0	32.0181	32.0181	0	25.3194	25.3194	0	28.7427	28.7427	0	112.179	112.179	0	107.374	107.374	0	109.833	109.833	0	162.154	162.154	0	150.775	150.775	0	156.504	156.504	0	285.725	285.725	0	275.581	275.581	0	280.66	280.66	0	533.977	533.977	0	542.538	542.538	0
U144			1.	Dental caries		K02	0	32.0181	32.0181	0	25.3194	25.3194	0	28.7427	28.7427	0	112.043	112.043	0	107.216	107.216	0	109.686	109.686	0	157.485	157.485	0	146.37	146.37	0	151.966	151.966	0	124.916	124.916	0	117.082	117.082	0	121.004	121.004	0	63.4457	63.4457	0	58.689	58.689	0
U145			2.	Periodontal disease		K05	0	0	0	0	0	0	0	0	0	0	0.135276	0.135276	0	0.158306	0.158306	0	0.146521	0.146521	0	4.66004	4.66004	0	4.39478	4.39478	0	4.52832	4.52832	0	12.9911	12.9911	0	9.12588	9.12588	0	11.061	11.061	0	10.9318	10.9318	0	8.26003	8.26003	0
U146			3.	Edentulism		-	0	0	0	0	0	0	0	0	0	0	0	0	0	0	0	0	0	0	0	0.00946526	0.00946526	0	0.00973925	0.00973925	0	0.00960132	0.00960132	0	147.818	147.818	0	149.373	149.373	0	148.595	148.595	0	459.6	459.6	0	475.589	475.589	0
U147			4	Other oral diseases		K00, K01,K03,K04,K06-K14	0	0	0	0	0	0	0	0	0	0	0	0	0	0	0	0	0	0	0	0	0	0	0	0	0	0	0	0	0	0	0	0	0	0	0	0	0	0	0	0	0	0	0
U148	III.	Injuries				V01-Y89	4381.99	1205.98	5587.97	3512.18	809.977	4322.16	3956.69	1012.35	4969.03	3689.51	1006.4	4695.91	2738.14	349.711	3087.85	3224.98	685.751	3910.73	7576.48	3309.43	10885.9	3363.84	760.462	4124.3	5484.6	2043.68	7528.28	5527.81	4337.75	9865.57	1874.16	821.367	2695.53	3703.34	2581.82	6285.15	3738.24	2906.8	6645.05	1401.41	949.195	2350.61	2565.06
U149		A.	Unintentional injuries			V01-X59, Y40-Y86, Y88, Y89	4354.13	1202.99	5557.12	3503.3	806.922	4310.22	3938.1	1009.33	4947.43	3634.78	992.488	4627.27	2710.64	344.935	3055.58	3183.54	676.3	3859.84	6669.9	3287.26	9957.16	2977.97	744.451	3722.42	4836.59	2024.57	6861.17	4937.85	4320.4	9258.25	1697.52	805.404	2502.93	3319.77	2565.16	5884.93	3455.41	2896.8	6352.21	1324.4	939.719	2264.12	2385.56
U150			1.	Road traffic accidents		See below	693.502	233.865	927.367	476.501	65.5959	542.097	587.397	151.588	738.984	733.141	330.87	1064.01	377.456	142.052	519.508	559.466	238.674	798.14	3394.88	1876.39	5271.27	457.838	316.324	774.163	1936.43	1101.71	3038.13	2545.39	1289.32	3834.71	472.191	347.946	820.137	1510.12	819.237	2329.36	1575.07	724.835	2299.91	385.77	434.77	820.54	977.993
U151			2.	Poisonings		X40-X49	111.76	1.3511	113.111	72.2996	1.04974	73.3494	92.4653	1.20374	93.669	22.8159	0.189362	23.0053	21.6069	0.209397	21.8163	22.2256	0.199145	22.4247	174.412	0.426288	174.838	66.5931	0.356078	66.9491	120.872	0.391423	121.264	147.928	0.180871	148.109	38.1762	0.236451	38.4126	93.1225	0.208626	93.3311	100.418	0.105372	100.524	9.5659	0.21671	9.78261	54.8067
U152			3.	Falls		W00-W19	77.6561	203.696	281.352	70.1982	216.385	286.584	74.0094	209.901	283.91	42.9491	211.95	254.899	17.872	43.0798	60.9518	30.7044	129.494	160.198	113.673	401.463	515.135	11.2804	84.5667	95.8471	62.8276	244.101	306.929	126.504	1103.32	1229.83	13.3548	69.3971	82.7519	70.0022	587.025	657.028	108.866	1302.59	1411.45	18.5656	172.439	191.005	63.5317
U153			4.	Fires		X00-X09	162.466	130.784	293.25	120.902	135.117	256.02	142.143	132.903	275.046	55.6465	171.229	226.876	74.1618	54.4285	128.59	64.6872	114.198	178.885	222.791	162.598	385.389	323.707	128.308	452.015	272.903	145.57	418.474	178.665	411.211	589.876	126.168	333.334	459.503	152.45	372.323	524.773	92.8413	92.6545	185.496	65.5216	118.824	184.346	79.1257
U154			5.	Drownings		W65-W74	188.145	0	188.145	158.089	0	158.089	173.448	0	173.448	122.67	0	122.67	42.5172	0	42.5172	83.5326	0	83.5326	245.053	0	245.053	28.9923	0	28.9923	137.763	0	137.763	81.1698	0	81.1698	15.5838	0	15.5838	48.419	0	48.419	32.8747	0	32.8747	11.4312	0	11.4312	22.1092
U155			6.	Other unintentional injuries		Rest of V, W20-W64, W75-W99, X10-X39, X50-X59, Y40-Y86, Y88,Y89	3120.6	633.293	3753.89	2605.31	388.773	2994.09	2868.64	513.732	3382.37	2657.55	278.25	2935.81	2177.03	105.165	2282.19	2422.92	193.736	2616.66	2519.09	846.383	3365.47	2089.56	214.896	2304.46	2305.8	532.804	2838.6	1858.19	1516.37	3374.56	1032.05	54.4902	1086.54	1445.65	786.37	2232.02	1545.34	776.623	2321.96	833.55	213.47	1047.02	1187.99
U156		B.	Intentional injuries			X60-Y09, Y35-Y36, Y870, Y871	27.8681	2.9875	30.8556	8.87732	3.05564	11.933	18.5823	3.02081	21.6031	54.7363	13.9125	68.6488	27.5	4.77652	32.2765	41.4373	9.45159	50.8889	906.58	22.1673	928.747	385.865	16.011	401.876	648.007	19.1103	667.118	589.965	17.3481	607.313	176.637	15.9632	192.601	383.567	16.6565	400.223	282.836	10.0003	292.837	77.0089	9.47613	86.485	179.503
U157			1.	Self-inflicted injuries		X60-X84, Y870	0	0	0	0	0	0	0	0	0	31.1703	0.361563	31.5319	23.1681	2.23341	25.4015	27.263	1.27555	28.5385	505.205	4.87982	510.085	333.059	12.9805	346.04	419.722	8.90239	428.625	288.32	5.78003	294.1	138.049	12.2344	150.283	213.281	9.00307	222.284	141.885	4.32918	146.214	60.167	7.00477	67.1717	100.859
U158			2.	Violence		X85-Y09, Y871	27.8681	2.9875	30.8556	8.87732	3.05564	11.933	18.5823	3.02081	21.6031	23.566	13.551	37.1169	4.33191	2.54311	6.87502	14.1743	8.17603	22.3504	401.375	17.2875	418.662	52.8056	3.03047	55.836	228.285	10.2079	238.493	301.645	11.5681	313.213	38.5886	3.72877	42.3174	170.286	7.65348	177.939	140.951	5.67114	146.622	16.8419	2.47136	19.3133	78.6433
U159			3.	War		Y36	0	0	0	0	0	0	0	0	0	0	0	0	0	0	0	0	0	0	0	0	0	0	0	0	0	0	0	0	0	0	0	0	0	0	0	0	0	0	0	0	0	0	0
U160			4	Other intentional injuries		Y35	0	0	0	0	0	0	0	0	0	0	0	0	0	0	0	0	0	0	0	0	0	0	0	0	0	0	0	0	0	0	0	0	0	0	0	0	0	0	0	0	0	0	0
[truncated: 38 more columns]
